# Supplementary material for: Efficient discovery of responses of proteins to compounds using active learning
Source: BMC Bioinformatics. 2014 May 16;15:143. doi: 10.1186/1471-2105-15-143 (PMC4030446; doi:10.1186/1471-2105-15-143)
Supplement: Additional file 2 — Descriptions of Target Protein Features and their Relevance. The feature identifiers (Feature), feature source (Source) and feature descriptors (Description) are given in the spreadsheet. To determine the utility of features, a CCT model was trained for each of ten randomly selected subsets of 3% of all experimental results available. The result was that a regression model was trained for each compound (Figure 1c) which used target features to predict activity. For each feature, the proportion of regression models for which that feature was selected was calculated (SelectionFrequency) as well as its mean absolute coefficient (MeanAbsoluteBeta). [file 1471-2105-15-143-S2.xls]

## Sheet: Sheet1
Feature	Source	Description	SelectionFrequency	MeanAbsoluteBeta
1	Prosite	1433_1	0	0
2	Prosite	1433_1perAA	0	0
3	Prosite	1433_2	0	0
4	Prosite	1433_2perAA	0	0
5	Prosite	2FE2S_FER_1	0	0
6	Prosite	2FE2S_FER_1perAA	0	0
7	Prosite	4FE4S_FER_1	0	0
8	Prosite	4FE4S_FER_1perAA	0	0
9	Prosite	AAA	0.0219685	0.141068
10	Prosite	AAAperAA	0	0
11	ProtParam	AAComp-(A)	0.62033	3.30983
12	ProtParam	AAComp-(C)	0.530099	2.85392
13	ProtParam	AAComp-(D)	0.5482	1.91526
14	ProtParam	AAComp-(E)	0.604714	1.23409
15	ProtParam	AAComp-(F)	0.527447	1.1956
16	ProtParam	AAComp-(G)	0.48362	1.07063
17	ProtParam	AAComp-(H)	0.544646	0.76155
18	ProtParam	AAComp-(I)	0.464414	0.710361
19	ProtParam	AAComp-(K)	0.45018	0.593306
20	ProtParam	AAComp-(L)	0.441101	0.559935
21	ProtParam	AAComp-(M)	0.448043	0.449904
22	ProtParam	AAComp-(N)	0.443403	0.374523
23	ProtParam	AAComp-(P)	0.391124	0.309776
24	ProtParam	AAComp-(Q)	0.380886	0.294177
25	ProtParam	AAComp-(R)	0.357739	0.25143
26	ProtParam	AAComp-(S)	0.309861	0.239035
27	ProtParam	AAComp-(T)	0.209318	0.232386
28	ProtParam	AAComp-(V)	0.270141	0.161262
29	ProtParam	AAComp-(W)	0.30708	0.164429
30	ProtParam	AAComp-(X)	0.0567535	0.00548217
31	ProtParam	AAComp-(Y)	0.298499	0.164998
32	ProtParam	AATotal	0.141147	0.149114
33	Prosite	ABC_TRANSPORTER_1	0.00281742	0.00535192
34	Prosite	ABC_TRANSPORTER_1perAA	0.0268852	0.00140158
35	Prosite	ACTININ_1	0.000441948	0.000548005
36	Prosite	ACTININ_1perAA	0	0
37	Prosite	ACTININ_2	0.000386705	1.24203e-19
38	Prosite	ACTININ_2perAA	0	0
39	Prosite	ADH_SHORT	0	0
40	Prosite	ADH_SHORTperAA	0	0
41	Prosite	ALDEHYDE_DEHYDR_CYS	0	0
42	Prosite	ALDEHYDE_DEHYDR_CYSperAA	0	0
43	Prosite	ALDEHYDE_DEHYDR_GLU	0	0
44	Prosite	ALDEHYDE_DEHYDR_GLUperAA	0	0
45	Prosite	ALKALINE_PHOSPHATASE	0.0236995	0.0552221
46	Prosite	ALKALINE_PHOSPHATASEperAA	0.139748	0.00924721
47	Prosite	ALPHA_GALACTOSIDASE	0.00184145	0.00374675
48	Prosite	ALPHA_GALACTOSIDASEperAA	0	0
49	Prosite	AMIDATION	0.0995488	0.145008
50	Prosite	AMIDATIONperAA	0.172654	0.0538333
51	Prosite	AMP_BINDING	0	0
52	Prosite	AMP_BINDINGperAA	0	0
53	Prosite	APPLE	0.00279901	0.00498135
54	Prosite	APPLEperAA	0	0
55	Prosite	AP_NUCLEASE_F1_1	0	0
56	Prosite	AP_NUCLEASE_F1_1perAA	0	0
57	Prosite	AP_NUCLEASE_F1_2	0	0
58	Prosite	AP_NUCLEASE_F1_2perAA	0	0
59	Prosite	AP_NUCLEASE_F1_3	0	0
60	Prosite	AP_NUCLEASE_F1_3perAA	0	0
61	Prosite	ASN_GLYCOSYLATION	0.0517448	0.0744125
62	Prosite	ASN_GLYCOSYLATIONperAA	0.294024	0.0925095
63	Prosite	ASX_HYDROXYL	0	0
64	Prosite	ASX_HYDROXYLperAA	0	0
65	Prosite	ATPASE_ALPHA_BETA	0.00217291	0.00416881
66	Prosite	ATPASE_ALPHA_BETAperAA	0	0
67	Prosite	ATP_GTP_A	0.0286346	0.0487947
68	Prosite	ATP_GTP_AperAA	0.0911518	0.0116983
69	ProtParam	AliphaticIndex	0.197661	0.0641744
70	ProtParam	Argp+Lys	0.170168	0.0616559
71	ProtParam	Asp+Glu	0.183335	0.0522574
72	ProtParam	AveHydropathicity	0.134831	0.0219794
73	Prosite	BH1	0.0165362	0.0312732
74	Prosite	BH1perAA	0.172875	0.018515
75	Prosite	BH2	0.00036829	0.000189833
76	Prosite	BH2perAA	0.1108	3.97579e-05
77	Prosite	BH3	0.00158365	0.00290368
78	Prosite	BH3perAA	0.166173	0.0041103
79	Prosite	BH4_1	0.00057085	0.00135856
80	Prosite	BH4_1perAA	0.0332382	0.000793362
81	Prosite	BIR_REPEAT_1	0.00395912	0.0050347
82	Prosite	BIR_REPEAT_1perAA	0	0
83	Prosite	CAMP_PHOSPHO_SITE	0.0777829	0.0734935
84	Prosite	CAMP_PHOSPHO_SITEperAA	0.266403	0.052621
85	Prosite	CASPASE_CYS	0	0
86	Prosite	CASPASE_CYSperAA	0	0
87	Prosite	CASPASE_HIS	0	0
88	Prosite	CASPASE_HISperAA	0	0
89	Prosite	CK2_PHOSPHO_SITE	0.0135715	0.0154746
90	Prosite	CK2_PHOSPHO_SITEperAA	0.134997	0.0486287
91	Prosite	CYSTEINE_SWITCH	0.000515606	0.000739796
92	Prosite	CYSTEINE_SWITCHperAA	0	0
93	Prosite	CYTOCHROME_P450	0.00532179	0.0123122
94	Prosite	CYTOCHROME_P450perAA	0	0
95	Prosite	C_TYPE_LECTIN_1	0.000552435	0.000981202
96	Prosite	C_TYPE_LECTIN_1perAA	0	0
97	Prosite	DEAH_ATP_HELICASE	0	0
98	Prosite	DEAH_ATP_HELICASEperAA	0	0
99	RECCR	DGNA1	0.0730135	0.0275387
100	RECCR	DGNA10	0.0533468	0.00276036
101	RECCR	DGNA2	0.0305497	0.00101585
102	RECCR	DGNA3	0.0204401	0.000332255
103	RECCR	DGNA4	0.0274192	0.000247322
104	RECCR	DGNA5	0.0341773	0.00137676
105	RECCR	DGNA6	0.0193168	0.000272794
106	RECCR	DGNA7	0.0108646	0.00010557
107	RECCR	DGNA8	0.0110671	7.54465e-05
108	RECCR	DGNA9	0.031452	0.000893854
109	RECCR	DGNMax	0.0818709	0.0313266
110	RECCR	DGNMin	0.0757941	0.00817813
111	RECCR	DKMax	0.0301446	0.00642125
112	RECCR	DKMin	0.0364239	0.00152925
113	RECCR	DKNA1	0.0378602	0.00839383
114	RECCR	DKNA10	0.0339379	0.00213266
115	RECCR	DKNA2	0.0712826	0.00858667
116	RECCR	DKNA3	0.0212872	0.00271313
117	RECCR	DKNA4	0.00795507	0.000230027
118	RECCR	DKNA5	0.0139214	0.00104209
119	RECCR	DKNA6	0.00574533	0.000133833
120	RECCR	DKNA7	0.0120247	0.000415035
121	RECCR	DKNA8	0.0113618	0.00048224
122	RECCR	DKNA9	0.00745788	0.000227041
123	Prosite	DNA_POLYMERASE_X	0	0
124	Prosite	DNA_POLYMERASE_XperAA	0	0
125	RECCR	DRNA1	0.0159286	0.00203992
126	RECCR	DRNA10	0.0179541	0.00133794
127	RECCR	DRNA2	0.0141608	0.000629118
128	RECCR	DRNA3	0.00484302	8.95761e-05
129	RECCR	DRNA4	0.00646349	0.000107339
130	RECCR	DRNA5	0.00416168	4.33007e-05
131	RECCR	DRNA6	0.00651874	0.000235092
132	RECCR	DRNA7	0.00261486	3.36248e-05
133	RECCR	DRNA8	0.00335144	2.98912e-05
134	RECCR	DRNA9	0.00591106	0.000155117
135	RECCR	DRNMax	0.10395	0.0281317
136	RECCR	DRNMin	0.0331461	0.00346048
137	Prosite	EF_HAND_1	0	0
138	Prosite	EF_HAND_1perAA	0	0
139	Prosite	EGF_1	0.00351717	0.00333974
140	Prosite	EGF_1perAA	0.0608784	0.00287664
141	Prosite	EGF_2	0.00180462	0.00188594
142	Prosite	EGF_2perAA	0.0238468	0.0018141
143	Prosite	EGF_CA	0	0
144	Prosite	EGF_CAperAA	0	0
145	RECCR	EP1	0.0301814	0.00485376
146	RECCR	EP10	0.0223552	0.00189393
147	RECCR	EP2	0.0123746	0.00110131
148	RECCR	EP3	0.0104963	0.000344302
149	RECCR	EP4	0.0202191	0.00148935
150	RECCR	EP5	0.0256882	0.000988738
151	rECCR	EP6	0.0162416	0.000941164
152	RECCR	EP7	0.0161311	0.00111823
153	RECCR	EP8	0.0048246	0.000174758
154	RECCR	EP9	0.0220238	0.00175178
155	Prosite	FERM_2	0.00226498	0.00252168
156	Prosite	FERM_2perAA	0	0
157	Prosite	FN1_1	0.00020256	0.000118284
158	Prosite	FN1_1perAA	0	0
159	Prosite	FN2_1	0.00020256	1.01775e-19
160	Prosite	FN2_1perAA	0	0
161	RECCR	Fuk	0.00646349	0.00135588
162	RECCR	Fuk1	0.00902311	0.000600413
163	RECCR	Fuk10	0.00990701	0.000589182
164	RECCR	Fuk2	0.004309	0.000133509
165	RECCR	Fuk3	0.00285425	3.14647e-05
166	RECCR	Fuk4	0.00414326	9.26636e-05
167	RECCR	Fuk5	0.00373815	4.7455e-05
168	RECCR	Fuk6	0.00915201	0.000816495
169	RECCR	Fuk7	0.00491667	0.000211952
170	RECCR	Fuk8	0.00670288	0.000279024
171	RECCR	Fuk9	0.00399595	8.60365e-05
172	RECCR	FukMax	0.0448025	0.00140312
173	RECCR	FukMin	0.0364976	0.00189105
174	Prosite	GALACTOKINASE	0	0
175	Prosite	GALACTOKINASEperAA	0	0
176	Prosite	GAPDH	0	0
177	Prosite	GAPDHperAA	0	0
178	Prosite	GHMP_KINASES_ATP	0	0
179	Prosite	GHMP_KINASES_ATPperAA	0	0
180	Prosite	GLA_1	0.00185987	0.00238618
181	Prosite	GLA_1perAA	0	0
182	Prosite	GLYCOSYL_HYDROL_F31_1	0	0
183	Prosite	GLYCOSYL_HYDROL_F31_1perAA	0	0
184	Prosite	GLYCOSYL_HYDROL_F31_2	0	0
185	Prosite	GLYCOSYL_HYDROL_F31_2perAA	0	0
186	Prosite	G_PROTEIN_RECEP_F1_1	0.0166651	0.0153232
187	Prosite	G_PROTEIN_RECEP_F1_1perAA	0.242777	0.0231151
188	Prosite	HEMOPEXIN	0.000441948	0.000136021
189	Prosite	HEMOPEXINperAA	0	0
190	Prosite	HMGI_Y	0	0
191	Prosite	HMGI_YperAA	0	0
192	Prosite	HSP70_1	0.00362766	0.00516195
193	Prosite	HSP70_1perAA	0.0459442	0.00270357
194	Prosite	HSP70_2	5.52435e-05	2.59149e-05
195	Prosite	HSP70_2perAA	0.0283031	3.2776e-06
196	Prosite	HSP70_3	5.52435e-05	2.53237e-05
197	Prosite	HSP70_3perAA	0.0209373	3.20305e-06
198	Prosite	HSP90	0.00123377	0.00158482
199	Prosite	HSP90perAA	0	0
200	Prosite	IF	0	0
201	Prosite	IFperAA	0	0
202	Prosite	IG_MHC	0	0
203	Prosite	IG_MHCperAA	0	0
204	Prosite	INSULIN	0	0
205	Prosite	INSULINperAA	0	0
206	Prosite	INTEGRIN_ALPHA	0.00668447	0.00748659
207	Prosite	INTEGRIN_ALPHAperAA	0	0
208	Prosite	INTEGRIN_BETA	0.000184145	0.000114477
209	Prosite	INTEGRIN_BETAperAA	0	0
210	ProtParam	Instability	0.119473	0.0280213
211	Prosite	KRINGLE_1	0.00185987	0.000369794
212	Prosite	KRINGLE_1perAA	0.031765	0.00112591
213	Prosite	LDLRA_1	0	0
214	Prosite	LDLRA_1perAA	0	0
215	Prosite	LECTIN_LEGUME_BETA	0.00318571	0.00484138
216	Prosite	LECTIN_LEGUME_BETAperAA	0	0
217	Prosite	LEUCINE_ZIPPER	0.0107541	0.0118887
218	Prosite	LEUCINE_ZIPPERperAA	0.055888	0.00663875
219	Prosite	LIPASE_SER	0.00125219	0.00173082
220	Prosite	LIPASE_SERperAA	0	0
221	Prosite	LIPOXYGENASE_1	0	0
222	Prosite	LIPOXYGENASE_1perAA	0	0
223	Prosite	LIPOXYGENASE_2	0	0
224	Prosite	LIPOXYGENASE_2perAA	0	0
225	RECCR	Lapl	0.0264064	0.00647214
226	RECCR	Lapl1	0.0197404	0.00134508
227	RECCR	Lapl10	0.0162968	0.00126108
228	RECCR	Lapl2	0.0124298	0.000586664
229	RECCR	Lapl3	0.0062241	0.000162381
230	RECCR	Lapl4	0.00918884	0.000169268
231	RECCR	Lapl5	0.0130006	0.000377106
232	RECCR	Lapl6	0.00661081	0.000151247
233	RECCR	Lapl7	0.00705276	9.05929e-05
234	RECCR	Lapl8	0.00366449	6.00479e-05
235	RECCR	Lapl9	0.00314888	2.15496e-05
236	RECCR	LaplMax	0.0466255	0.00355519
237	RECCR	LaplMin	0.0336986	0.000898403
238	Prosite	MAPK	0.000865482	0.0010694
239	Prosite	MAPKperAA	0.00893104	0.000441243
240	Prosite	MICROBODIES_CTER	0.000718166	0.000773037
241	Prosite	MICROBODIES_CTERperAA	0.00103121	0.000175519
242	Prosite	MYRISTYL	0.000754995	0.000900823
243	Prosite	MYRISTYLperAA	0.0401068	0.0170196
244	Prosite	NUCLEAR_REC_DBD_1	0.0105699	0.0137162
245	Prosite	NUCLEAR_REC_DBD_1perAA	0.139821	0.0101939
246	Prosite	P53	0	0
247	Prosite	P53perAA	0	0
248	Prosite	PI3_4_KINASE_1	0	0
249	Prosite	PI3_4_KINASE_1perAA	0	0
250	Prosite	PI3_4_KINASE_2	0	0
251	Prosite	PI3_4_KINASE_2perAA	0	0
252	RECCR	PIP1	0.0474726	0.00843897
253	RECCR	PIP10	0.0157444	0.00216792
254	RECCR	PIP11	0.00994384	0.000205975
255	RECCR	PIP12	0.00742105	8.28788e-05
256	RECCR	PIP13	0.00996225	0.00021054
257	RECCR	PIP14	0.0119694	6.12148e-05
258	RECCR	PIP15	0.0126324	0.00022016
259	RECCR	PIP16	0.0163889	0.000190482
260	RECCR	PIP17	0.0195194	0.000475264
261	RECCR	PIP18	0.0215818	0.000726765
262	RECCR	PIP19	0.0277323	0.000749436
263	RECCR	PIP2	0.00631618	0.000586477
264	RECCR	PIP20	0.0426848	0.00298571
265	RECCR	PIP3	0.0314336	0.00372044
266	RECCR	PIP4	0.00624252	0.000278769
267	RECCR	PIP5	0.00556118	0.000120883
268	RECCR	PIP6	0.00524814	0.000105292
269	RECCR	PIP7	0.00550594	0.000185792
270	RECCR	PIP8	0.00414326	0.000270349
271	RECCR	PIP9	0.00591106	0.000226186
272	RECCR	PIPAvg	0.0460547	0.00154867
273	RECCR	PIPMax	0.0156523	0.000118341
274	RECCR	PIPMin	0.0166099	8.70719e-05
275	Prosite	PKC_PHOSPHO_SITE	0.00104963	0.00021536
276	Prosite	PKC_PHOSPHO_SITEperAA	0.187036	0.0352101
277	Prosite	PMI_I_1	0.0124666	0.0139344
278	Prosite	PMI_I_1perAA	0	0
279	Prosite	PMI_I_2	0.011951	5.53176e-17
280	Prosite	PMI_I_2perAA	0	0
281	Prosite	PRENYLATION	0.0115091	0.000897504
282	Prosite	PRENYLATIONperAA	0.150189	0.00732377
283	Prosite	PROTEIN_KINASE_ATP	0.0132584	0.0115236
284	Prosite	PROTEIN_KINASE_ATPperAA	0.154461	0.0157722
285	Prosite	PROTEIN_KINASE_ST	0.00121536	0.0012336
286	Prosite	PROTEIN_KINASE_STperAA	0.0121536	0.00120324
287	Prosite	PROTEIN_KINASE_TYR	0.000662922	0.000570226
288	Prosite	PROTEIN_KINASE_TYRperAA	0.0549121	0.00160839
289	Prosite	PYRIDINE_REDOX_1	0.00346193	0.00448016
290	Prosite	PYRIDINE_REDOX_1perAA	0	0
291	Prosite	PYRUVATE_KINASE	0	0
292	Prosite	PYRUVATE_KINASEperAA	0	0
293	Prosite	P_TREFOIL_1	0	0
294	Prosite	P_TREFOIL_1perAA	0	0
295	RECCR	Population	0.0183593	0.00425868
296	Prosite	RECEPTOR_TYR_KIN_V_1	7.3658e-05	4.3567e-05
297	Prosite	RECEPTOR_TYR_KIN_V_1perAA	0	0
298	Prosite	RECEPTOR_TYR_KIN_V_2	7.3658e-05	1.43229e-20
299	Prosite	RECEPTOR_TYR_KIN_V_2perAA	0	0
300	Prosite	RECR	0	0
301	Prosite	RECRperAA	0	0
302	Prosite	REL_1	0.00108646	0.00160042
303	Prosite	REL_1perAA	0	0
304	Prosite	RGD	0.00751312	0.00493943
305	Prosite	RGDperAA	0.138459	0.0090267
306	Prosite	SER_THR_PHOSPHATASE	0.00187828	0.00159666
307	Prosite	SER_THR_PHOSPHATASEperAA	0.0638799	0.00209897
308	RECCR	SIDGN	0.0151183	0.000887836
309	RECCR	SIDKN	0.00942823	0.000339538
310	RECCR	SIDRN	0.00458521	3.56121e-05
311	RECCR	SIEP	0.0176779	0.000754185
312	RECCR	SIEPA1	0.0109566	0.000857479
313	RECCR	SIEPA10	0.00642666	0.000192462
314	RECCR	SIEPA2	0.00795507	0.000176501
315	RECCR	SIEPA3	0.00594789	8.37002e-05
316	RECCR	SIEPA4	0.00502716	3.32966e-05
317	RECCR	SIEPA5	0.010128	0.000657532
318	RECCR	SIEPA6	0.00716324	0.000268462
319	RECCR	SIEPA7	0.00296474	4.65156e-05
320	RECCR	SIEPA8	0.00707117	0.000115185
321	RECCR	SIEPA9	0.00734739	6.25417e-05
322	RECCR	SIEPMax	0.0477672	0.00820414
323	RECCR	SIEPMin	0.0328883	0.00129875
324	RECCR	SIG	0.00893104	0.0010023
325	RECCR	SIGA1	0.00659239	0.000200847
326	RECCR	SIGA10	0.00867323	0.000330016
327	RECCR	SIGA2	0.0032962	0.000133795
328	RECCR	SIGA3	0.00532179	9.65852e-05
329	RECCR	SIGA4	0.0049535	0.00010011
330	RECCR	SIGA5	0.00208084	2.07967e-05
331	RECCR	SIGA6	0.00569008	0.000235623
332	RECCR	SIGA7	0.00515606	8.41993e-05
333	RECCR	SIGA8	0.00292791	4.64999e-05
334	RECCR	SIGA9	0.0130743	0.000995833
335	RECCR	SIGMax	0.0199429	0.000406959
336	RECCR	SIGMin	0.0239573	0.000201556
337	RECCR	SIK	0.00565325	0.000326977
338	RECCR	SIKA1	0.0062241	0.000462774
339	RECCR	SIKA2	0.0044379	0.000124611
340	RECCR	SIKA3	0.00359083	0.000131643
341	RECCR	SIKA4	0.00362766	4.46411e-05
342	RECCR	SIKA5	0.0036829	0.000107332
343	RECCR	SIKA6	0.00324095	4.8926e-05
344	RECCR	SIKA7	0.00320412	2.61974e-05
345	RECCR	SIKA8	0.0044379	7.61176e-05
346	RECCR	SIKA9	0.00244913	1.44632e-05
347	RECCR	SIKMax	0.0163705	0.00055865
348	RECCR	SIKMin	0.0227419	0.000252239
349	RECCR	SurfArea	0.00445631	0.000300312
350	Prosite	TAU_MAP_1	0	0
351	Prosite	TAU_MAP_1perAA	0	0
352	Prosite	THIOL_PROTEASE_ASN	0.000478777	0.000766307
353	Prosite	THIOL_PROTEASE_ASNperAA	0.0169413	0.000800509
354	Prosite	THIOL_PROTEASE_CYS	0.000534021	0.00058796
355	Prosite	THIOL_PROTEASE_CYSperAA	0.0308443	0.000885584
356	Prosite	THIOL_PROTEASE_HIS	1.84145e-05	1.8075e-05
357	Prosite	THIOL_PROTEASE_HISperAA	0.0108646	1.3349e-05
358	Prosite	TNF_1	0	0
359	Prosite	TNF_1perAA	0	0
360	Prosite	TRYPSIN_HIS	0.00154682	0.000737457
361	Prosite	TRYPSIN_HISperAA	0.0538993	0.00328968
362	Prosite	TRYPSIN_SER	3.6829e-05	1.28158e-06
363	Prosite	TRYPSIN_SERperAA	5.52435e-05	1.8795e-07
364	Prosite	TUBULIN	0	0
365	Prosite	TUBULIN_B_AUTOREG	0	0
366	Prosite	TUBULIN_B_AUTOREGperAA	0	0
367	Prosite	TUBULINperAA	0	0
368	Prosite	TYR_PHOSPHATASE_1	0.00432741	0.00373351
369	Prosite	TYR_PHOSPHATASE_1perAA	0.0676549	0.00489704
370	Prosite	TYR_PHOSPHO_SITE	0.0245097	0.0134891
371	Prosite	TYR_PHOSPHO_SITEperAA	0.105976	0.016321
372	Prosite	UBIQUITIN_CONJUGAT_1	0.000405119	0.000453574
373	Prosite	UBIQUITIN_CONJUGAT_1perAA	0.0315441	0.000577758
374	Prosite	UCH_2_1	0	0
375	Prosite	UCH_2_1perAA	0	0
376	Prosite	UCH_2_2	0	0
377	Prosite	UCH_2_2perAA	0	0
378	RECCR	VOLTAE	0.0142344	0.00255554
379	Prosite	ZF_DAG_PE_1	0.000865482	0.000721838
380	Prosite	ZF_DAG_PE_1perAA	0	0
381	Prosite	ZF_PHD_1	0	0
382	Prosite	ZF_PHD_1perAA	0	0
383	Prosite	ZF_RANBP2_1	0.000478777	0.000266898
384	Prosite	ZF_RANBP2_1perAA	0.0233496	0.000634862
385	Prosite	ZINC_FINGER_C2H2_1	0.000662922	0.000362441
386	Prosite	ZINC_FINGER_C2H2_1perAA	0	0
387	Prosite	ZINC_PROTEASE	0.000165731	9.14429e-05
388	Prosite	ZINC_PROTEASEperAA	0	0
