# Supplementary material for: Efficient discovery of responses of proteins to compounds using active learning
Source: BMC Bioinformatics. 2014 May 16;15:143. doi: 10.1186/1471-2105-15-143 (PMC4030446; doi:10.1186/1471-2105-15-143)
Supplement: Additional file 3 — Descriptions of Compound Features and their Relevance. The feature identifiers (Feature), feature source (Source), feature descriptors (Content) and query string (PatternQuery) are given in the spreadsheet. To determine the utility of features, a CCT model was trained for each of ten randomly selected subsets of 3% of all experimental results available. The result was that a regression model was trained for each target (Figure 1b) which used compound features to predict activity. For each feature, the proportion of regression models for which that feature was selected was calculated (SelectionFrequency) as well as its mean absolute coefficient (MeanAbsoluteBeta). [file 1471-2105-15-143-S3.xls]

## Sheet: Sheet1
Bit	Source	Content	PatternQuery	SelectionFrequency	MeanAbsoluteBeta
1	MACCS	ISOTOPE	1:('?',0),	0	0
2	MACCS	ISOTOPE Not complete	2:('[#103,#104]',0),	0	0
3	MACCS	Group IVa,Va,VIa Periods 4-6 (Ge...) *NOTE* spec wrong	3:('[Ge,As,Se,Sn,Sb,Te,Tl,Pb,Bi]',0),	0	0
4	MACCS	actinide	4:('[Ac,Th,Pa,U,Np,Pu,Am,Cm,Bk,Cf,Es,Fm,Md,No,Lr]',0),	0.059322	0.326769
5	MACCS	Group IIIB,IVB (Sc...) *NOTE* spec wrong	5:('[Sc,Ti,Y,Zr,Hf]',0),	0	0
6	MACCS	Lanthanide	6:('[La,Ce,Pr,Nd,Pm,Sm,Eu,Gd,Tb,Dy,Ho,Er,Tm,Yb,Lu]',0),	0	0
7	MACCS	Group VB,VIB,VIIB (V...) *NOTE* spec wrong	7:('[V,Cr,Mn,Nb,Mo,Tc,Ta,W,Re]',0),	0	0
8	MACCS	QAAA@1	8:('[!C;!c;!#1]1~*~*~*~*1',0),	0.168927	0.609494
9	MACCS	Group VIII (Fe...)	9:('[Fe,Co,Ni,Ru,Rh,Pd,Os,Ir,Pt]',0),	0.019774	0.240154
10	MACCS	Group IIa (Alkaline earth)	10:('[Be,Mg,Ca,Sr,Ba,Ra]',0),	0.578531	0.639254
11	MACCS	4M Ring *NOTE* Was '*1~*~*~*~1' This and 9 others changed by CM because OB didn't like it	11:('*1~*~*~*~*1',0),	0.490395	0.695979
12	MACCS	Group IB,IIB (Cu..)	12:('[Cu,Zn,Ag,Cd,Au,Hg]',0),	0.079096	0.436846
13	MACCS	ON(C)C	13:('[O,o]~[N,n](~[C,c])~[C,c]',0),	0.0423729	0.00890678
14	MACCS	S-S	14:('[S,s]-[S,s]',0),	0.0412429	4.35728e-15
15	MACCS	OC(O)O	15:('[O,o]~[C,c](~[O,o])~[O,o]',0),	0.0333333	5.31539e-15
16	MACCS	QAA@1	16:('[!C;!c;!#1]1~*~*~*1',0),	0.000564972	0.000105164
17	MACCS	CTC	17:('[C,c]#[C,c]',0),	0.0920904	0.529122
18	MACCS	Group IIIA (B...) *NOTE* spec wrong	18:('[B,Al,Ga,In,Tl]',0),	0.019774	0.380473
19	MACCS	7M Ring	19:('*1~*~*~*~*~*~*~*1',0),	0.122034	0.478651
20	MACCS	Si	20:('[Si]',0),	0.000564972	0.0105017
21	MACCS	C=C(Q)Q	21:('[C,c]=[C,c](~[!C;!c;!#1])~[!C;!c;!#1]',0),	0.0039548	0.0953317
22	MACCS	3M Ring	22:('*1~*~*~*1',0),	0.00169492	3.10841e-15
23	MACCS	NC(O)O	23:('[N,n]~[C,c](~[O,o])~[O,o]',0),	0.101695	0.545438
24	MACCS	N-O	24:('[N,n]-[O,o]',0),	0.476271	0.519557
25	MACCS	NC(N)N	25:('[N,n]~[C,c](~[N,n])~[N,n]',0),	0.00225989	0.0269352
26	MACCS	C$=C($A)$A	26:('[C,c]=;@[C,c](@*)@*',0),	0.000564972	0.00634275
27	MACCS	I	27:('[I]',0),	0	0
28	MACCS	QCH2Q	28:('[!C;!c;!#1]~[CH2]~[!C;!c;!#1]',0),	0.0039548	0.0974681
29	MACCS	P	29:('P',0),	0.0039548	0.0255364
30	MACCS	CQ(C)(C)A	30:('[C,c]~[!C;!c;!#1](~[C,c])(~[C,c])~*',0),	0.0039548	0.00843131
31	MACCS	QX	31:('[!C;!c;!#1]~[F,Cl,Br,I]',0),	0.0728814	0.382015
32	MACCS	CSN	32:('[C,c]~[S,s]~[N,n]',0),	0.475141	0.61612
33	MACCS	NS	33:('[N,n]~[S,s]',0),	0.0485876	0.28033
34	MACCS	CH2=A	34:('[CH2]=*',0),	0	0
35	MACCS	Group IA (Alkali Metal)	35:('[Li,Na,K,Rb,Cs,Fr]',0),	0.000564972	0.00622826
36	MACCS	S Heterocycle	36:('[$(S@*),$(s@*)]',0),	0.318079	0.568083
37	MACCS	NC(O)N	37:('[N,n]~[C,c](~[O,o])~[N,n]',0),	0.0615819	0.398224
38	MACCS	NC(C)N	38:('[N,n]~[C,c](~[C,c])~[N,n]',0),	0	0
39	MACCS	OS(O)O	39:('[O,o]~[S,s](~[O,o])~[O,o]',0),	0	0
40	MACCS	S-O	40:('[S,s]-[O,o]',0),	0	0
41	MACCS	CTN	41:('[C,c]#[N,n]',0),	0	0
42	MACCS	F	42:('F',0),	0	0
43	MACCS	QHAQH FIX: possibly incomplete	43:('[!C;!c;!#1;H,H2,H3,H4]~*~[!C;!c;!#1;H,H2,H3,H4]',0),	0	0
44	MACCS	OTHER	44:('?',0),	0	0
45	MACCS	C=CN	45:('[C,c]=[C,c]~[N,n]',0),	0	0
46	MACCS	BR	46:('Br',0),	0	0
47	MACCS	SAN	47:('[S,s]~*~[N,n]',0),	0	0
48	MACCS	OQ(O)O	48:('[O,o]~[!C;!c;!#1](~[O,o])(~[O,o])~*',0),	0	0
49	MACCS	CHARGE FIX: possibly incomplete	49:('[-,-2,-3,-4,+,+2,+3,+4]',0),	0	0
50	MACCS	C=C(C)C	50:('[C,c]=[C,c](~[C,c])~[C,c]',0),	0	0
51	MACCS	CSO	51:('[C,c]~[S,s]~[O,o]',0),	0	0
52	MACCS	NN	52:('[N,n]~[N,n]',0),	0	0
53	MACCS	QHAAAQH FIX: possibly incomplete	53:('[!#6;!#1;!H0]~*~*~*~[!#6;!#1;!H0]',0),	0	0
54	MACCS	QHAAQH FIX: possibly incomplete	54:('[!#6;!#1;!H0]~*~*~[!#6;!#1;!H0]',0),	0	0
55	MACCS	OSO	55:('[O,o]~[S,s]~[O,o]',0),	0	0
56	MACCS	ON(O)C	56:('[O,o]~[N,n](~[O,o])~[C,c]',0),	0	0
57	MACCS	O Heterocycle	57:('[$(O@*),$(o@*)]',0),	0	0
58	MACCS	QSQ	58:('[!C;!c;!#1]~[S,s]~[!C;!c;!#1]',0),	0	0
59	MACCS	Snot%A%A	59:('[S,s]!:*:*',0),	0	0
60	MACCS	S=O	60:('[S,s]=[O,o]',0),	0	0
61	MACCS	AS(A)A	61:('*~[S,s](~*)~*',0),	0.00112994	0.0371208
62	MACCS	A$!A$A	62:('*@*!@*@*',0),	0	0
63	MACCS	N=O	63:('[N,n]=[O,o]',0),	0	0
64	MACCS	A$A!S	64:('*@*!@[S,s]',0),	0	0
65	MACCS	C%N	65:('[C,c]:[N,n]',0),	0.00282486	0.0294008
66	MACCS	CC(C)(C)A	66:('[C,c]~[C,c](~[C,c])(~[C,c])~*',0),	0	0
67	MACCS	QS	67:('[!C;!c;!#1]~[S,s]',0),	0	0
68	MACCS	QHQH FIX: possibly incomplete	68:('[!#6;!#1;!H0]~[!#6;!#1;!H0]',0),	0	0
69	MACCS	QQH FIX: possibly incomplete	69:('[!C;!c;!#1]~[!#6;!#1;!H0]',0),	0	0
70	MACCS	QNQ	70:('[!C;!c;!#1]~[N,n]~[!C;!c;!#1]',0),	0	0
71	MACCS	NO	71:('[N,n]~[O,o]',0),	0	0
72	MACCS	OAAO	72:('[O,o]~*~*~[O,o]',0),	0	0
73	MACCS	S=A	73:('[S,s]=*',0),	0	0
74	MACCS	CH3ACH3	74:('[CH3]~*~[CH3]',0),	0	0
75	MACCS	A!N$A	75:('*!@[N,n]@*',0),	0	0
76	MACCS	C=C(A)A	76:('[C,c]=[C,c](~*)~*',0),	0.00451977	0.119772
77	MACCS	NAN	77:('[N,n]~*~[N,n]',0),	0	0
78	MACCS	C=N	78:('[C,c]=[N,n]',0),	0.000564972	0.0056076
79	MACCS	NAAN	79:('[N,n]~*~*~[N,n]',0),	0	0
80	MACCS	NAAAN	80:('[N,n]~*~*~*~[N,n]',0),	0.00112994	9.97287e-15
81	MACCS	SA(A)A	81:('[S,s]~*(~*)~*',0),	0	0
82	MACCS	ACH2QH	82:('*~[CH2]~[!#6;!#1;!H0]',0),	0	0
83	MACCS	QAAAA@1	83:('[!C;!c;!#1]1~*~*~*~*~*1',0),	0	0
84	MACCS	NH2	84:('[NH2]',0),	0	0
85	MACCS	CN(C)C	85:('[C,c]~[N,n](~[C,c])~[C,c]',0),	0	0
86	MACCS	CH2QCH2	86:('[CH2][!C;!c;!#1][CH2]',0),	0	0
87	MACCS	X!A$A	87:('[F,Cl,Br,I]!@*@*',0),	0.000564972	0.0130482
88	MACCS	S	88:('[S,s]',0),	0	0
89	MACCS	OAAAO	89:('[O,o]~*~*~*~[O,o]',0),	0	0
90	MACCS	QHAACH2A	90:('[!#6;!#1;!H0]~*~*~[CH2]~*',0),	0	0
91	MACCS	QHAAACH2A	91:('[!#6;!#1;!H0]~*~*~*~[CH2]~*',0),	0	0
92	MACCS	OC(N)C	92:('[O,o]~[C,c](~[N,n])~[C,c]',0),	0	0
93	MACCS	QCH3	93:('[!C;!c;!#1]~[CH3]',0),	0	0
94	MACCS	QN	94:('[!C;!c;!#1]~[N,n]',0),	0	0
95	MACCS	NAAO	95:('[N,n]~*~*~[O,o]',0),	0	0
96	MACCS	5 M ring	96:('*1~*~*~*~*~*1',0),	0	0
97	MACCS	NAAAO	97:('[N,n]~*~*~*~[O,o]',0),	0.0920904	0.357664
98	MACCS	QAAAAA@1	98:('[!C;!c;!#1]1~*~*~*~*~*~*1',0),	0	0
99	MACCS	C=C	99:('[C,c]=[C,c]',0),	0.00112994	0.0139792
100	MACCS	ACH2N	100:('*~[CH2]~[N,n]',0),	0.0898305	0.115472
101	MACCS	8M Ring or larger FIX: This is not exhaustive and it appears that oelib doesn't do this right	101:('[r8,r9,r10,r11,r12]',0),	0.00169492	0.0609926
102	MACCS	QO	102:('[!C;!c;!#1]~[O,o]',0),	0.00621469	0.0395545
103	MACCS	CL	103:('Cl',0),	0	0
104	MACCS	QHACH2A	104:('[!#6;!#1;!H0]~*~[CH2]~*',0),	0.00282486	1.09901e-14
105	MACCS	A$A($A)$A	105:('[!C;!c;!#1]@*(@*)@*',0),	0	0
106	MACCS	QA(Q)Q	106:('[!C;!c;!#1]~*(~[!C;!c;!#1])~[!C;!c;!#1]',0),	0	0
107	MACCS	XA(A)A	107:('[F,Cl,Br,I]~*(~*)~*',0),	0.000564972	0.0294838
108	MACCS	CH3AAACH2A	108:('[CH3]~*~*~*~[CH2]~*',0),	0.00112994	0.0266093
109	MACCS	ACH2O	109:('*~[CH2]~[O,o]',0),	0	0
110	MACCS	NCO	110:('[N,n]~[C,c]~[O,o]',0),	0.00734463	0.0786444
111	MACCS	NACH2A	111:('[N,n]~*~[CH2]~*',0),	0.0480226	0.329606
112	MACCS	AA(A)(A)A	112:('*~*(~*)(~*)~*',0),	0.00734463	0.186329
113	MACCS	Onot%A%A	113:('[O,o]!:*:*',0),	0.0338983	0.252444
114	MACCS	CH3CH2A	114:('[CH3]~[CH2]~*',0),	0.00564972	0.0987056
115	MACCS	CH3ACH2A	115:('[CH3]~*~[CH2]~*',0),	0.00169492	0.0208256
116	MACCS	CH3AACH2A	116:('[CH3]~*~*~[CH2]~*',0),	0	0
117	MACCS	NAO	117:('[N,n]~*~[O,o]',0),	0	0
118	MACCS	ACH2CH2A > 1	118:('*~[CH2]~[CH2]~*',1),	0	0
119	MACCS	N=A	119:('[N,n]=*',0),	0	0
120	MACCS	Heterocyclic atom > 1	120:('[!C;!c;R]',1),	0	0
121	MACCS	N Heterocycle	121:('[$(N@*),$(n@*)]',0),	0	0
122	MACCS	AN(A)A	122:('*~[N,n](~*)~*',0),	0	0
123	MACCS	OCO	123:('[O,o]~[C,c]~[O,o]',0),	0.0446328	0.120774
124	MACCS	QQ	124:('[!C;!c;!#1]~[!C;!c;!#1]',0),	0	0
125	MACCS	Aromatic Ring > 1	125:('?',0),	0	0
126	MACCS	A!O!A	126:('*!@[O,o]!@*',0),	0	0
127	MACCS	A$A!O > 1	127:('*@*!@[O,o]',1),	0.370621	0.431448
128	MACCS	ACH2AAACH2A	128:('*~[CH2]~*~*~*~[CH2]~*',0),	0.127119	0.392954
129	MACCS	ACH2AACH2A	129:('*~[CH2]~*~*~[CH2]~*',0),	0.159322	0.392913
130	MACCS	QQ > 1 (&...)	130:('[!C;!c;!#1]~[!C;!c;!#1]',1),	0.387006	0.344314
131	MACCS	QH > 1	131:('[!#6;!#1;!H0]',1),	0.337288	0.457909
132	MACCS	OACH2A	132:('[O,o]~*~[CH2]~*',0),	0.30565	0.576964
133	MACCS	A$A!N	133:('*@*!:[N,n]',0),	0.020904	0.232366
134	MACCS	X (HALOGEN)	134:('[F,Cl,Br,I]',0),	0.155932	0.359504
135	MACCS	Nnot%A%A	135:('[N,n]!:*:*',0),	0.019774	0.28871
136	MACCS	O=A>1 FIX: maybe not right key	136:('[O,o]=*',1),	0	0
137	MACCS	Heterocycle	137:('[!C;!c;R]',0),	0.00225989	0.0132901
138	MACCS	QCH2A>1 (&...)	138:('[!C;!c;!#1]~[CH2]~*',1),	0.060452	0.315548
139	MACCS	OH	139:('[OH,OH2,OH3]',0),	0.10791	0.369076
140	MACCS	O > 3	140:('[O,o]',3),	0.169492	0.519699
141	MACCS	CH3 > 2	141:('[CH3]',2),	0.00564972	0.105325
142	MACCS	N > 1	142:('[N,n]',1),	0.116384	0.482731
143	MACCS	A$A!O	143:('*@*!@[O,o]',0),	0	0
144	MACCS	Anot%A%Anot%A	144:('*!:*:*!:*',0),	0	0
145	MACCS	6M ring > 1	145:('*1~*~*~*~*~*~*1',1),	0	0
146	MACCS	O > 2	146:('[O,o]',2),	0	0
147	MACCS	ACH2CH2A	147:('*~[CH2]~[CH2]~*',0),	0	0
148	MACCS	AQ(A)A	148:('*~[!C;!c;!#1](~*)~*',0),	0	0
149	MACCS	CH3 > 1	149:('[CH3]',1),	0	0
150	MACCS	A!A$A!A	150:('*!@*@*!@*',0),	0.0039548	0.0228949
151	MACCS	NH	151:('[N!H0]',0),	0.000564972	0.00378314
152	MACCS	OC(C)C	152:('[O,o]~[C,c](~[C,c])~[C,c]',0),	0.00734463	0.131173
153	MACCS	QCH2A	153:('[!C;!c;!#1]~[CH2]~*',0),	0	0
154	MACCS	C=O	154:('[C,c]=[O,o]',0),	0	0
155	MACCS	A!CH2!A	155:('*!@[CH2]!@*',0),	0	0
156	MACCS	NA(A)A	156:('[N,n]~*(~*)~*',0),	0.0039548	0.0640718
157	MACCS	C-O	157:('[C,c]-[O,o]',0),	0	0
158	MACCS	C-N	158:('[C,c]-[N,n]',0),	0.0327684	0.34898
159	MACCS	O>1	159:('[O,o]',1),	0	0
160	MACCS	CH3	160:('[CH3]',0),	0.00564972	0.0751886
161	MACCS	N	161:('[N,n]',0),	0.0740113	0.280188
162	MACCS	Aromatic	162:('a',0),	0.000564972	0.000810684
163	MACCS	6M Ring	163:('*1~*~*~*~*~*~*1',0),	0.00112994	0.0183766
164	MACCS	O	164:('[O,o]',0),	0.0576271	0.319986
165	MACCS	Ring	165:('[R]',0),	0	0
166	FP2			0	0
167	FP2			0	0
168	FP2			0.285311	0.435392
169	FP2			0	0
170	FP2			0	0
171	FP2			0	0
172	FP2			0.0932203	0.372076
173	FP2			0.334463	0.488374
174	FP2			0.428814	0.374466
175	FP2			0.0355932	0.155272
176	FP2			0.424859	0.342162
177	FP2			0	0
178	FP2			0.0847458	0.207697
179	FP2			0.000564972	8.28002490251e-05
180	FP2			0	0
181	FP2			0	0
182	FP2			0.000564972	0.0170461
183	FP2			0.00451977	0.0488984
184	FP2			0.0412429	0.261481
185	FP2			0.0276836	0.248193
186	FP2			0.00112994	0.0256777
187	FP2			0.000564972	0.00674562
188	FP2			0.0163842	0.156936
189	FP2			0	0
190	FP2			0.163842	0.468325
191	FP2			0.0101695	0.0984923
192	FP2			0.0355932	0.294273
193	FP2			0	0
194	FP2			0	0
195	FP2			0	0
196	FP2			0.0231638	0.197995
197	FP2			0	0
198	FP2			0.00282486	0.0176424
199	FP2			0	0
200	FP2			0	0
201	FP2			0.00169492	0.0111018
202	FP2			0.0169492	0.0270012
203	FP2			0.00112994	0.00301672
204	FP2			0.00282486	0.0945795
205	FP2			0.00508475	0.137521
206	FP2			0.00847458	0.0907346
207	FP2			0.00338983	0.0443688
208	FP2			0.10339	0.365948
209	FP2			0.338983	0.43413
210	FP2			0.372316	0.567379
211	FP2			0.422599	0.425559
212	FP2			0.0870056	0.365149
213	FP2			0.371186	0.204306
214	FP2			0	0
215	FP2			0	0
216	FP2			0	0
217	FP2			0	0
218	FP2			0	0
219	FP2			0	0
220	FP2			0.00112994	0.00387569
221	FP2			0	0
222	FP2			0	0
223	FP2			0.388701	0.419933
224	FP2			0	0
225	FP2			0.0536723	0.366777
226	FP2			0.203955	0.372459
227	FP2			0.158757	0.397683
228	FP2			0	0
229	FP2			0	0
230	FP2			0	0
231	FP2			0	0
232	FP2			0	0
233	FP2			0	0
234	FP2			0	0
235	FP2			0.0457627	0.299791
236	FP2			0.00169492	0.0199383
237	FP2			0.00564972	0.0892666
238	FP2			0	0
239	FP2			0.00451977	0.032158
240	FP2			0	0
241	FP2			0.00225989	0.0513633
242	FP2			0	0
243	FP2			0.0039548	0.0948719
244	FP2			0	0
245	FP2			0.00847458	0.104292
246	FP2			0.00169492	1.55111e-15
247	FP2			0	0
248	FP2			0.0305085	0.17747
249	FP2			0.00564972	0.0267028
250	FP2			0	0
251	FP2			0	0
252	FP2			0	0
253	FP2			0.00338983	0.0662933
254	FP2			0	0
255	FP2			0.00508475	0.0182606
256	FP2			0.00564972	0.0927166
257	FP2			0.00282486	0.0332104
258	FP2			0.00451977	0.110006
259	FP2			0.0039548	0.0630835
260	FP2			0	0
261	FP2			0	0
262	FP2			0.241243	0.370461
263	FP2			0.0118644	0.101773
264	FP2			0	0
265	FP2			0	0
266	FP2			0	0
267	FP2			0	0
268	FP2			0	0
269	FP2			0	0
270	FP2			0.00338983	0.00399227
271	FP2			0.0451977	0.294906
272	FP2			0	0
273	FP2			0.148588	0.30212
274	FP2			0.0338983	0.246084
275	FP2			0	0
276	FP2			0.00169492	0.00932593
277	FP2			0	0
278	FP2			0.20565	0.53689
279	FP2			0.115254	0.486787
280	FP2			0	0
281	FP2			0	0
282	FP2			0	0
283	FP2			0.121469	0.400664
284	FP2			0.00225989	0.0138498
285	FP2			0.328249	0.558178
286	FP2			0	0
287	FP2			0	0
288	FP2			0.317514	0.247446
289	FP2			0	0
290	FP2			0.00847458	0.0871643
291	FP2			0.124294	0.0446058
292	FP2			0.020339	0.136671
293	FP2			0.281921	0.392525
294	FP2			0.0378531	0.0788386
295	FP2			0.252542	0.415991
296	FP2			0.105085	0.265537
297	FP2			0.039548	0.148758
298	FP2			0.0570621	0.148747
299	FP2			0.0847458	0.0439421
300	FP2			0	0
301	FP2			0.00169492	0.00471473
302	FP2			0.0971751	0.152571
303	FP2			0.019774	0.200199
304	FP2			0	0
305	FP2			0.0079096	0.0583352
306	FP2			0.169492	0.352709
307	FP2			0.192655	0.425587
308	FP2			0.377401	0.482767
309	FP2			0.464972	0.451791
310	FP2			0.561582	0.445024
311	FP2			0.0112994	0.0435564
312	FP2			0.231638	0.491813
313	FP2			0.105085	0.242144
314	FP2			0.0514124	0.0827201
315	FP2			0.0785311	0.276364
316	FP2			0.488701	0.405521
317	FP2			0.454237	0.468429
318	FP2			0.19322	0.363386
319	FP2			0.331073	0.286072
320	FP2			0.0610169	0.0568512
321	FP2			0.372881	0.460949
322	FP2			0.238983	0.243854
323	FP2			0.40452	0.343869
324	FP2			0.474576	0.350925
325	FP2			0.432203	0.336532
326	FP2			0.0135593	0.0400546
327	FP2			0.576271	0.427791
328	FP2			0.108475	0.221941
329	FP2			0.455932	0.35697
330	FP2			0.502825	0.37398
331	FP2			0.000564972	0.000173746
332	FP2			0.0536723	0.0685288
333	FP2			0.437853	0.340082
334	FP2			0.437288	0.437643
335	FP2			0.489831	0.496069
336	FP2			0.531073	0.404733
337	FP2			0.255932	0.282483
338	FP2			0.363277	0.12045
339	FP2			0.279661	0.25549
340	FP2			0.469492	0.323049
341	FP2			0.384181	0.340633
342	FP2			0.365537	0.300202
343	FP2			0.445198	0.344646
344	FP2			0.542938	0.402704
345	FP2			0.533333	0.428177
346	FP2			0.330508	0.306554
347	FP2			0.455367	0.327581
348	FP2			0.438983	0.263441
349	FP2			0.357062	0.104307
350	FP2			0.385311	0.263779
351	FP2			0	0
352	FP2			0.366102	0.287734
353	FP2			0.324294	0.252043
354	FP2			0.0870056	0.128507
355	FP2			0.342373	0.30224
356	FP2			0.467797	0.369568
357	FP2			0.20339	0.254496
358	FP2			0.364972	0.177941
359	FP2			0.347458	0.332679
360	FP2			0.489266	0.482605
361	FP2			0.464407	0.396399
362	FP2			0.512994	0.42835
363	FP2			0.306215	0.210768
364	FP2			0.176271	0.411644
365	FP2			0.444633	0.311179
366	FP2			0.236158	0.15021
367	FP2			0.412994	0.3169
368	FP2			0.494915	0.441738
369	FP2			0.278531	0.153267
370	FP2			0.437288	0.320483
371	FP2			0.403955	0.285741
372	FP2			0.522034	0.353231
373	FP2			0.184181	0.162418
374	FP2			0.221469	0.189349
375	FP2			0.00451977	0.0184986
376	FP2			0.429379	0.299077
377	FP2			0.153107	0.197419
378	FP2			0.0508475	0.117307
379	FP2			0.553672	0.383371
380	FP2			0.110734	0.307364
381	FP2			0.532203	0.343564
382	FP2			0.289266	0.143638
383	FP2			0.466667	0.2987
384	FP2			0.293785	0.159697
385	FP2			0.559322	0.422557
386	FP2			0.536158	0.396241
387	FP2			0.453107	0.355108
388	FP2			0.288136	0.229758
389	FP2			0.251412	0.151429
390	FP2			0.420904	0.317587
391	FP2			0.463842	0.287239
392	FP2			0.284746	0.316825
393	FP2			0.501695	0.357865
394	FP2			0.466102	0.364211
395	FP2			0.228249	0.0340993
396	FP2			0.50339	0.319981
397	FP2			0.462712	0.318539
398	FP2			0.102825	0.127871
399	FP2			0.372316	0.240803
400	FP2			0.120339	0.0596177
401	FP2			0.448588	0.280395
402	FP2			0.361582	0.39033
403	FP2			0.210169	0.16319
404	FP2			0.40339	0.333545
405	FP2			0.0960452	0.160558
406	FP2			0.10339	0.163398
407	FP2			0.353672	0.376268
408	FP2			0.0661017	0.131331
409	FP2			0.0887006	0.0796713
410	FP2			0.39548	0.290522
411	FP2			0.199435	0.165482
412	FP2			0.248588	0.183963
413	FP2			0.0163842	0.0258069
414	FP2			0.494915	0.353418
415	FP2			0.0542373	0.0323472
416	FP2			0.0310734	2.94478e-15
417	FP2			0.172881	0.100884
418	FP2			0.0542373	0.033852
419	FP2			0.366667	0.244134
420	FP2			0.0101695	0.00451742
421	FP2			0.0423729	0.00773032
422	FP2			0.266667	0.349974
423	FP2			0.270621	0.334403
424	FP2			0.222599	0.166636
425	FP2			0.0440678	0.0170564
426	FP2			0.158192	0.216444
427	FP2			0.0525424	0.0624765
428	FP2			0.0101695	0.0549186
429	FP2			0.270056	0.19737
430	FP2			0.0694915	0.119446
431	FP2			0.0785311	0.145736
432	FP2			0	0
433	FP2			0.225424	0.295327
434	FP2			0.185876	0.165261
435	FP2			0.0728814	0.110927
436	FP2			0.00169492	0.00964325
437	FP2			0.000564972	2.06252e-20
438	FP2			0.375141	0.299402
439	FP2			0.163842	0.21176
440	FP2			0.209605	0.187819
441	FP2			0.00112994	0.00245031
442	FP2			0.0638418	0.215093
443	FP2			0.0553672	0.0558962
444	FP2			0.0305085	0.0130648
445	FP2			0.00677966	0.0638641
446	FP2			0.000564972	0.00764893
447	FP2			0.0039548	0.0296466
448	FP2			0.040113	0.138027
449	FP2			0.00282486	0.00633018
450	FP2			0.00960452	0.0458001
451	FP2			0.138983	0.265534
452	FP2			0.0372881	0.0474428
453	FP2			0.0152542	0.0127253
454	FP2			0.0107345	0.0509187
455	FP2			0.0112994	0.072628
456	FP2			0	0
457	FP2			0.10904	0.195553
458	FP2			0	0
459	FP2			0.0039548	0.0128008
460	FP2			0.000564972	7.0015e-17
461	FP2			0	0
462	FP2			0	0
463	FP2			0.00338983	0.00660804
464	FP2			0	0
465	FP2			0.427684	0.293033
466	FP2			0	0
467	FP2			0	0
468	FP2			0.317514	0.11082
469	FP2			0	0
470	FP2			0.00112994	0.000460456
471	FP2			0	0
472	FP2			0	0
473	FP2			0	0
474	FP2			0	0
475	FP2			0	0
476	FP2			0	0
477	FP2			0	0
478	FP2			0	0
479	FP2			0.262712	0.372308
480	FP2			0.10904	0.232952
481	FP2			0.273446	0.295452
482	FP2			0.0254237	0.109261
483	FP2			0.0333333	0.0975289
484	FP2			0.0983051	0.228517
485	FP2			0.200565	0.246837
486	FP2			0.0135593	0.0585687
487	FP2			0.020904	0.072166
488	FP2			0.0717514	0.183979
489	FP2			0.19548	0.314753
490	FP2			0.331073	0.349147
491	FP2			0.459322	0.352292
492	FP2			0.370056	0.323494
493	FP2			0.39774	0.277652
494	FP2			0.268927	0.389822
495	FP2			0.0316384	0.132654
496	FP2			0.0118644	0.0268667
497	FP2			0.0474576	0.199741
498	FP2			0.134463	0.296484
499	FP2			0.0242938	0.135004
500	FP2			0.223729	0.281796
501	FP2			0.244633	0.358338
502	FP2			0.19322	0.328483
503	FP2			0.248588	0.228557
504	FP2			0.400565	0.363136
505	FP2			0.364407	0.30647
506	FP2			0.320339	0.275383
507	FP2			0.19887	0.384515
508	FP2			0.232203	0.334761
509	FP2			0.328249	0.328942
510	FP2			0.169492	0.261258
511	FP2			0.0988701	0.228443
512	FP2			0.181356	0.302199
513	FP2			0.287006	0.303769
514	FP2			0.284181	0.331237
515	FP2			0.481356	0.339235
516	FP2			0.432203	0.265976
517	FP2			0.132768	0.225552
518	FP2			0.181921	0.21963
519	FP2			0.0762712	0.125377
520	FP2			0.0514124	0.156231
521	FP2			0.0564972	0.145882
522	FP2			0.040113	0.12479
523	FP2			0.040113	0.149288
524	FP2			0.350847	0.326278
525	FP2			0.313559	0.318678
526	FP2			0.367232	0.337107
527	FP2			0.502825	0.34499
528	FP2			0.470621	0.331412
529	FP2			0.266667	0.280827
530	FP2			0.359887	0.31606
531	FP2			0.0966102	0.142302
532	FP2			0.00508475	0.0420403
533	FP2			0.00903955	0.107583
534	FP2			0.222034	0.316234
535	FP2			0.229379	0.219241
536	FP2			0.361582	0.238762
537	FP2			0.0276836	0.134521
538	FP2			0.0338983	0.129388
539	FP2			0.259887	0.318249
540	FP2			0.263842	0.279188
541	FP2			0.350282	0.293037
542	FP2			0.356497	0.218634
543	FP2			0.0299435	0.0968306
544	FP2			0.0480226	0.107638
545	FP2			0.019774	0.0542388
546	FP2			0.206215	0.289569
547	FP2			0.10339	0.100344
548	FP2			0.0423729	0.103054
549	FP2			0.0536723	0.149069
550	FP2			0.0502825	0.10957
551	FP2			0.49548	0.319286
552	FP2			0.353672	0.237493
553	FP2			0.0214689	0.117603
554	FP2			0.19096	0.228383
555	FP2			0.019774	0.085759
556	FP2			0.0316384	0.0787993
557	FP2			0.368927	0.294142
558	FP2			0.245763	0.287283
559	FP2			0.272881	0.283418
560	FP2			0.268362	0.257226
561	FP2			0.161582	0.239457
562	FP2			0.251977	0.295534
563	FP2			0.289266	0.265664
564	FP2			0.202825	0.283292
565	FP2			0.138418	0.227442
566	FP2			0.283051	0.230197
567	FP2			0.0372881	0.0776088
568	FP2			0.247458	0.146984
569	FP2			0.0677966	0.172673
570	FP2			0.346328	0.305881
571	FP2			0.338418	0.401474
572	FP2			0.367797	0.299092
573	FP2			0.387571	0.35997
574	FP2			0.0706215	0.163517
575	FP2			0.368927	0.304708
576	FP2			0.284746	0.295842
577	FP2			0.273446	0.236623
578	FP2			0.254802	0.212355
579	FP2			0.287571	0.266096
580	FP2			0.250282	0.197924
581	FP2			0.0988701	0.180919
582	FP2			0.274011	0.206918
583	FP2			0.223729	0.14631
584	FP2			0.227684	0.333921
585	FP2			0.251412	0.286626
586	FP2			0.0480226	0.106686
587	FP2			0.418079	0.297207
588	FP2			0.0508475	0.0865242
589	FP2			0.0344633	0.14147
590	FP2			0.124859	0.169854
591	FP2			0.0745763	0.144244
592	FP2			0.312429	0.256633
593	FP2			0.298305	0.308931
594	FP2			0.0768362	0.127826
595	FP2			0.283616	0.269391
596	FP2			0.0757062	0.175519
597	FP2			0.142938	0.211451
598	FP2			0.172881	0.228941
599	FP2			0.29209	0.257698
600	FP2			0.0864407	0.193796
601	FP2			0.0655367	0.129577
602	FP2			0.262147	0.261035
603	FP2			0.2	0.251509
604	FP2			0.253107	0.309829
605	FP2			0.0711864	0.159053
606	FP2			0.360452	0.28953
607	FP2			0.208475	0.271473
608	FP2			0.114689	0.243788
609	FP2			0.303955	0.301792
610	FP2			0.10565	0.163489
611	FP2			0.284746	0.236694
612	FP2			0.0265537	0.105433
613	FP2			0.0836158	0.178075
614	FP2			0.0689266	0.172936
615	FP2			0.250847	0.235473
616	FP2			0.416949	0.269039
617	FP2			0.345763	0.209197
618	FP2			0.163277	0.247271
619	FP2			0.198305	0.171974
620	FP2			0.108475	0.192688
621	FP2			0.10565	0.207184
622	FP2			0.0435028	0.112173
623	FP2			0.359887	0.20282
624	FP2			0.0101695	0.0746817
625	FP2			0.113559	0.190502
626	FP2			0.185876	0.229334
627	FP2			0.212429	0.279386
628	FP2			0.274576	0.215783
629	FP2			0.381356	0.279787
630	FP2			0.323164	0.246347
631	FP2			0.29209	0.29394
632	FP2			0.197175	0.313124
633	FP2			0.191525	0.232342
634	FP2			0.214124	0.236674
635	FP2			0.357627	0.388191
636	FP2			0.168927	0.22985
637	FP2			0.079661	0.178328
638	FP2			0.0101695	0.0372772
639	FP2			0.154802	0.2012
640	FP2			0.161582	0.251809
641	FP2			0.192655	0.253656
642	FP2			0.160452	0.243148
643	FP2			0.0214689	0.075385
644	FP2			0.141808	0.176516
645	FP2			0.0757062	0.140802
646	FP2			0.110734	0.175771
647	FP2			0.220904	0.213804
648	FP2			0.150282	0.235944
649	FP2			0.0248588	0.0854888
650	FP2			0.172316	0.246429
651	FP2			0.260452	0.262558
652	FP2			0.387571	0.277505
653	FP2			0.337853	0.246557
654	FP2			0.330508	0.264855
655	FP2			0.0305085	0.0998911
656	FP2			0.0847458	0.169519
657	FP2			0.0644068	0.175335
658	FP2			0.019209	0.07963
659	FP2			0.208475	0.297549
660	FP2			0.0355932	0.0804216
661	FP2			0.348588	0.29667
662	FP2			0.29774	0.256724
663	FP2			0.363277	0.279381
664	FP2			0.246328	0.241296
665	FP2			0.248588	0.199025
666	FP2			0.244633	0.225939
667	FP2			0.0327684	0.0486617
668	FP2			0.129944	0.18327
669	FP2			0.187571	0.25685
670	FP2			0.0706215	0.156116
671	FP2			0.311299	0.298715
672	FP2			0.154237	0.291093
673	FP2			0.322034	0.304307
674	FP2			0.335028	0.184044
675	FP2			0.119209	0.209358
676	FP2			0.20791	0.184288
677	FP2			0.151977	0.234775
678	FP2			0.0350282	0.0768892
679	FP2			0.154802	0.221024
680	FP2			0.20904	0.247999
681	FP2			0.354237	0.264854
682	FP2			0.159887	0.195948
683	FP2			0.199435	0.236304
684	FP2			0.273446	0.235091
685	FP2			0.197175	0.223937
686	FP2			0.273446	0.24423
687	FP2			0.19887	0.239404
688	FP2			0.212429	0.23481
689	FP2			0.19887	0.227676
690	FP2			0.138983	0.200495
691	FP2			0.19435	0.14187
692	FP2			0.30791	0.242599
693	FP2			0.0548023	0.097795
694	FP2			0.115254	0.155662
695	FP2			0.0649718	0.141669
696	FP2			0.0254237	0.0667279
697	FP2			0.170056	0.176096
698	FP2			0.079096	0.165417
699	FP2			0.158192	0.168064
700	FP2			0.0175141	0.0597509
701	FP2			0.141808	0.193263
702	FP2			0.425424	0.251347
703	FP2			0.215254	0.207639
704	FP2			0.234463	0.23807
705	FP2			0.0502825	0.0838542
706	FP2			0.308475	0.213689
707	FP2			0.207345	0.19206
708	FP2			0.0474576	0.109457
709	FP2			0.0683616	0.135819
710	FP2			0.284746	0.215035
711	FP2			0.228814	0.283763
712	FP2			0.247458	0.21985
713	FP2			0.155367	0.209753
714	FP2			0.0853107	0.12363
715	FP2			0.0525424	0.123903
716	FP2			0.116949	0.145348
717	FP2			0.19661	0.18486
718	FP2			0.279096	0.197474
719	FP2			0.362147	0.199365
720	FP2			0.241808	0.233764
721	FP2			0.358192	0.241296
722	FP2			0.273446	0.232377
723	FP2			0.115254	0.187738
724	FP2			0.0423729	0.113068
725	FP2			0.197175	0.211526
726	FP2			0.0564972	0.160231
727	FP2			0.136723	0.162763
728	FP2			0.480791	0.294431
729	FP2			0.316949	0.286712
730	FP2			0.201695	0.210883
731	FP2			0.280791	0.23362
732	FP2			0.10452	0.180081
733	FP2			0.0525424	0.137653
734	FP2			0.020339	0.0529046
735	FP2			0.267232	0.226262
736	FP2			0.079096	0.142329
737	FP2			0.323164	0.213438
738	FP2			0.271186	0.194046
739	FP2			0.174576	0.169822
740	FP2			0.274576	0.222275
741	FP2			0.342938	0.254879
742	FP2			0.30339	0.247211
743	FP2			0.257062	0.245487
744	FP2			0.112994	0.155498
745	FP2			0.216949	0.187559
746	FP2			0.227684	0.165152
747	FP2			0.079096	0.156556
748	FP2			0.0508475	0.0895233
749	FP2			0.237288	0.170589
750	FP2			0.153107	0.197107
751	FP2			0.0237288	0.06059
752	FP2			0.319209	0.238905
753	FP2			0.20678	0.211651
754	FP2			0.310169	0.249986
755	FP2			0.482486	0.253769
756	FP2			0.255932	0.267388
757	FP2			0.0751412	0.110441
758	FP2			0.0677966	0.12124
759	FP2			0.0903955	0.135434
760	FP2			0.0621469	0.0959765
761	FP2			0.0785311	0.142888
762	FP2			0.019209	0.0997923
763	FP2			0.0830508	0.159316
764	FP2			0.255932	0.227956
765	FP2			0.244633	0.191928
766	FP2			0.202825	0.247579
767	FP2			0.283051	0.243861
768	FP2			0.059322	0.12442
769	FP2			0.0118644	0.0471191
770	FP2			0.112994	0.121563
771	FP2			0.191525	0.205123
772	FP2			0.175141	0.166028
773	FP2			0.299435	0.231254
774	FP2			0.0451977	0.0722684
775	FP2			0.206215	0.170691
776	FP2			0.363277	0.207277
777	FP2			0.176271	0.21011
778	FP2			0.316384	0.297654
779	FP2			0.378531	0.270366
780	FP2			0.135028	0.179922
781	FP2			0.236723	0.175402
782	FP2			0.123164	0.17743
783	FP2			0.20452	0.228234
784	FP2			0.251977	0.209224
785	FP2			0.154802	0.180878
786	FP2			0.255932	0.209026
787	FP2			0.189831	0.198945
788	FP2			0.420339	0.225814
789	FP2			0.175141	0.159231
790	FP2			0.352542	0.194767
791	FP2			0.363842	0.235384
792	FP2			0.175141	0.203946
793	FP2			0.0587571	0.112591
794	FP2			0.199435	0.174305
795	FP2			0.157062	0.149875
796	FP2			0.0966102	0.137137
797	FP2			0.163277	0.167499
798	FP2			0.0531073	0.117685
799	FP2			0.0316384	0.0705272
800	FP2			0.39774	0.225095
801	FP2			0.236158	0.179004
802	FP2			0.0508475	0.115865
803	FP2			0.354802	0.238303
804	FP2			0.0101695	0.0376705
805	FP2			0.10565	0.160127
806	FP2			0.319774	0.209089
807	FP2			0.39322	0.20554
808	FP2			0.335028	0.212587
809	FP2			0.241808	0.227683
810	FP2			0.0231638	0.0485662
811	FP2			0.240678	0.190823
812	FP2			0.30904	0.222118
813	FP2			0.080226	0.106552
814	FP2			0.249718	0.166018
815	FP2			0.19322	0.194638
816	FP2			0.120904	0.129421
817	FP2			0.0310734	0.0904026
818	FP2			0.131073	0.101562
819	FP2			0.163277	0.184085
820	FP2			0.0751412	0.11956
821	FP2			0.0745763	0.150716
822	FP2			0.236723	0.179319
823	FP2			0.230508	0.230399
824	FP2			0.29435	0.211718
825	FP2			0.29774	0.172925
826	FP2			0.0163842	0.0489689
827	FP2			0.0677966	0.0969779
828	FP2			0.255932	0.240938
829	FP2			0.0519774	0.228703
830	FP2			0.356497	0.201465
831	FP2			0.381356	0.251252
832	FP2			0.0107345	0.0291053
833	FP2			0.020339	0.0615547
834	FP2			0.0638418	0.0782545
835	FP2			0.0344633	0.0867299
836	FP2			0.146328	0.174743
837	FP2			0.123729	0.134364
838	FP2			0.0638418	0.132501
839	FP2			0.149718	0.206811
840	FP2			0.0717514	0.118507
841	FP2			0.0926554	0.169011
842	FP2			0.237288	0.198182
843	FP2			0.411864	0.220339
844	FP2			0.187571	0.175849
845	FP2			0.373446	0.26263
846	FP2			0.325989	0.227592
847	FP2			0.446328	0.247824
848	FP2			0.433898	0.253682
849	FP2			0.101695	0.103825
850	FP2			0.0824859	0.142611
851	FP2			0.0717514	0.0690498
852	FP2			0.192655	0.1578
853	FP2			0.138983	0.173889
854	FP2			0.105085	0.155414
855	FP2			0.0830508	0.127469
856	FP2			0.10226	0.166668
857	FP2			0.0638418	0.12025
858	FP2			0.0355932	0.0806232
859	FP2			0.040678	0.0916671
860	FP2			0.383616	0.269528
861	FP2			0.0887006	0.0751702
862	FP2			0.0135593	0.0242827
863	FP2			0.218644	0.239103
864	FP2			0.314124	0.207889
865	FP2			0.373446	0.192729
866	FP2			0.383616	0.192438
867	FP2			0.231073	0.221731
868	FP2			0.243503	0.193675
869	FP2			0.0468927	0.0924866
870	FP2			0.0553672	0.106181
871	FP2			0.0429379	0.0969359
872	FP2			0.0581921	0.0865974
873	FP2			0.0728814	0.150703
874	FP2			0.110169	0.124781
875	FP2			0.253107	0.18257
876	FP2			0.219774	0.156262
877	FP2			0.216949	0.20481
878	FP2			0.174011	0.211956
879	FP2			0.342938	0.212249
880	FP2			0.333333	0.168901
881	FP2			0.188701	0.119241
882	FP2			0.10678	0.137311
883	FP2			0.123729	0.18014
884	FP2			0.213559	0.21458
885	FP2			0.217514	0.253822
886	FP2			0.40904	0.319373
887	FP2			0.385311	0.246853
888	FP2			0.326554	0.243933
889	FP2			0.341808	0.172519
890	FP2			0.452542	0.273086
891	FP2			0.214124	0.212347
892	FP2			0.0497175	0.110929
893	FP2			0.128814	0.175724
894	FP2			0.158192	0.16645
895	FP2			0.0265537	0.0527569
896	FP2			0.20226	0.23632
897	FP2			0.0112994	0.0294536
898	FP2			0.080226	0.126299
899	FP2			0.316384	0.276934
900	FP2			0.296045	0.223936
901	FP2			0.311864	0.188232
902	FP2			0.444633	0.221142
903	FP2			0.320339	0.145464
904	FP2			0.136723	0.146757
905	FP2			0.200565	0.120314
906	FP2			0.0559322	0.084603
907	FP2			0.303955	0.197374
908	FP2			0.39096	0.300646
909	FP2			0.019209	0.0384501
910	FP2			0.227119	0.142761
911	FP2			0.211864	0.152397
912	FP2			0.0615819	0.0983617
913	FP2			0.112429	0.19436
914	FP2			0.159322	0.202387
915	FP2			0.0785311	0.116375
916	FP2			0.261017	0.2246
917	FP2			0.0271186	0.0346909
918	FP2			0.0700565	0.085237
919	FP2			0.0288136	0.0562821
920	FP2			0.150282	0.125865
921	FP2			0.0751412	0.102481
922	FP2			0.142938	0.182512
923	FP2			0.361017	0.196106
924	FP2			0.350847	0.21498
925	FP2			0.275141	0.218447
926	FP2			0.232768	0.188057
927	FP2			0.108475	0.158442
928	FP2			0.0237288	0.03654
929	FP2			0.0231638	0.0485683
930	FP2			0.107345	0.159721
931	FP2			0.205085	0.126225
932	FP2			0.124294	0.175711
933	FP2			0.155367	0.170072
934	FP2			0.339548	0.213755
935	FP2			0.332768	0.251042
936	FP2			0.353672	0.274103
937	FP2			0.245198	0.196613
938	FP2			0.453672	0.216803
939	FP2			0.180791	0.177035
940	FP2			0.00960452	0.0342003
941	FP2			0.153672	0.203026
942	FP2			0.115254	0.0819741
943	FP2			0.255932	0.157852
944	FP2			0.19096	0.16246
945	FP2			0.344068	0.183233
946	FP2			0.164972	0.194608
947	FP2			0.251412	0.189197
948	FP2			0.351977	0.209532
949	FP2			0.345763	0.173252
950	FP2			0.263277	0.176814
951	FP2			0.0248588	0.0536444
952	FP2			0.214124	0.163765
953	FP2			0.0536723	0.133894
954	FP2			0.120339	0.107859
955	FP2			0.232203	0.106033
956	FP2			0.0536723	0.0826801
957	FP2			0.0581921	0.101273
958	FP2			0.182486	0.177738
959	FP2			0.251412	0.248796
960	FP2			0.312429	0.257061
961	FP2			0.0666667	0.0900735
962	FP2			0.364972	0.210285
963	FP2			0.00451977	0.0197519
964	FP2			0.039548	0.0592581
965	FP2			0.0655367	0.104392
966	FP2			0.131073	0.130853
967	FP2			0.29435	0.209691
968	FP2			0.436158	0.241404
969	FP2			0.348588	0.173734
970	FP2			0.231638	0.221899
971	FP2			0.0892655	0.112221
972	FP2			0.284746	0.19217
973	FP2			0.290395	0.210261
974	FP2			0.363277	0.214685
975	FP2			0.125989	0.134278
976	FP2			0.00621469	0.00797544
977	FP2			0.211299	0.213256
978	FP2			0.108475	0.126624
979	FP2			0.289266	0.190808
980	FP2			0.0474576	0.0935393
981	FP2			0.0909605	0.118797
982	FP2			0.0327684	0.074391
983	FP2			0.103955	0.0842656
984	FP2			0.39887	0.23861
985	FP2			0.260452	0.126505
986	FP2			0.19096	0.181318
987	FP2			0.0276836	0.0440832
988	FP2			0.0548023	0.0941383
989	FP2			0.0299435	0.0558337
990	FP2			0.181356	0.161542
991	FP2			0.308475	0.189686
992	FP2			0.19096	0.138574
993	FP2			0.211864	0.123597
994	FP2			0.126554	0.172696
995	FP2			0.0966102	0.117738
996	FP2			0.159887	0.136244
997	FP2			0.0954802	0.096666
998	FP2			0.266102	0.219817
999	FP2			0.0627119	0.0762191
1000	FP2			0.110734	0.159934
1001	FP2			0.339548	0.168556
1002	FP2			0.39887	0.229331
1003	FP2			0.251412	0.219458
1004	FP2			0.3	0.192525
1005	FP2			0.259322	0.177487
1006	FP2			0.29096	0.206061
1007	FP2			0.182486	0.187888
1008	FP2			0.210734	0.179555
1009	FP2			0.210169	0.168389
1010	FP2			0.221469	0.195569
1011	FP2			0.0536723	0.158217
1012	FP2			0.152542	0.184678
1013	FP2			0.0926554	0.119786
1014	FP2			0.0870056	0.150833
1015	FP2			0.141243	0.151843
1016	FP2			0.30565	0.262086
1017	FP2			0.0514124	0.0894963
1018	FP2			0.0186441	0.035715
1019	FP2			0.158757	0.176198
1020	FP2			0.327684	0.215834
1021	FP2			0.10339	0.105221
1022	FP2			0.0898305	0.118928
1023	FP2			0.134463	0.172807
1024	FP2			0.112994	0.188022
1025	FP2			0.214689	0.187002
1026	FP2			0.258192	0.173657
1027	FP2			0.198305	0.189329
1028	FP2			0.230508	0.176942
1029	FP2			0.181921	0.187977
1030	FP2			0.0248588	0.0460648
1031	FP2			0.10226	0.106346
1032	FP2			0.0841808	0.113271
1033	FP2			0.0135593	0.0442011
1034	FP2			0.0966102	0.122191
1035	FP2			0.131638	0.1699
1036	FP2			0.235593	0.183028
1037	FP2			0.301695	0.196945
1038	FP2			0.227119	0.183858
1039	FP2			0.168927	0.172143
1040	FP2			0.205085	0.184876
1041	FP2			0.233333	0.239568
1042	FP2			0.141243	0.12621
1043	FP2			0.30452	0.198352
1044	FP2			0.139548	0.141404
1045	FP2			0.0745763	0.089722
1046	FP2			0.163842	0.159786
1047	FP2			0.0531073	0.0850053
1048	FP2			0.216384	0.172998
1049	FP2			0.372881	0.232707
1050	FP2			0.158192	0.161948
1051	FP2			0.271186	0.231753
1052	FP2			0.186441	0.165355
1053	FP2			0.0175141	0.0347572
1054	FP2			0.0457627	0.0722289
1055	FP2			0.123729	0.14445
1056	FP2			0.274011	0.125219
1057	FP2			0.233898	0.158035
1058	FP2			0.287006	0.224598
1059	FP2			0.109605	0.13909
1060	FP2			0.269492	0.201367
1061	FP2			0.39322	0.189928
1062	FP2			0.354237	0.160598
1063	FP2			0.131073	0.170312
1064	FP2			0.271186	0.171866
1065	FP2			0.0559322	0.0655487
1066	FP2			0.10904	0.123234
1067	FP2			0.235593	0.162201
1068	FP2			0.10565	0.102919
1069	FP2			0.0841808	0.0824959
1070	FP2			0.312994	0.195958
1071	FP2			0.0118644	0.0473393
1072	FP2			0.172316	0.183955
1073	FP2			0.211299	0.165871
1074	FP2			0.120339	0.127337
1075	FP2			0.0344633	0.0600471
1076	FP2			0.0564972	0.0674612
1077	FP2			0.163842	0.184369
1078	FP2			0.186441	0.14706
1079	FP2			0.276271	0.151615
1080	FP2			0.30565	0.204851
1081	FP2			0.0548023	0.0766365
1082	FP2			0.0983051	0.109164
1083	FP2			0.0163842	0.0494393
1084	FP2			0.158192	0.190639
1085	FP2			0.228249	0.188414
1086	FP2			0.0564972	0.0800992
1087	FP2			0.212994	0.226345
1088	FP2			0.0694915	0.0868008
1089	FP2			0.0564972	0.0914175
1090	FP2			0.0830508	0.103504
1091	FP2			0.099435	0.0988018
1092	FP2			0.305085	0.184963
1093	FP2			0.223729	0.178323
1094	FP2			0.317514	0.165847
1095	FP2			0.163842	0.183354
1096	FP2			0.0367232	0.0593453
1097	FP2			0.200565	0.15575
1098	FP2			0.247458	0.116312
1099	FP2			0.0621469	0.0731588
1100	FP2			0.0988701	0.11279
1101	FP2			0.228814	0.128075
1102	FP2			0.249718	0.131231
1103	FP2			0.241808	0.197971
1104	FP2			0.314689	0.225842
1105	FP2			0.258192	0.199396
1106	FP2			0.461582	0.21901
1107	FP2			0.117514	0.141273
1108	FP2			0.0180791	0.0313569
1109	FP2			0.0983051	0.106035
1110	FP2			0.020339	0.0421359
1111	FP2			0.119209	0.150301
1112	FP2			0.118644	0.120477
1113	FP2			0.185311	0.176125
1114	FP2			0.211299	0.188021
1115	FP2			0.419209	0.191618
1116	FP2			0.406215	0.188492
1117	FP2			0.289266	0.126729
1118	FP2			0.164972	0.19857
1119	FP2			0.0112994	0.0271378
1120	FP2			0.0378531	0.0772724
1121	FP2			0.124294	0.13721
1122	FP2			0.0276836	0.043354
1123	FP2			0.125424	0.1441
1124	FP2			0.0632768	0.0627667
1125	FP2			0.0870056	0.104465
1126	FP2			0.166667	0.152635
1127	FP2			0.323729	0.149729
1128	FP2			0.160452	0.118801
1129	FP2			0.241808	0.158659
1130	FP2			0.341808	0.196341
1131	FP2			0.0474576	0.0628271
1132	FP2			0.0135593	0.0180934
1133	FP2			0.0372881	0.08401
1134	FP2			0.106215	0.0939023
1135	FP2			0.110734	0.107578
1136	FP2			0.166667	0.158325
1137	FP2			0.108475	0.1297
1138	FP2			0.0977401	0.079218
1139	FP2			0.344068	0.192758
1140	FP2			0.179096	0.145936
1141	FP2			0.0355932	0.0736799
1142	FP2			0.262712	0.204552
1143	FP2			0.0480226	0.0911143
1144	FP2			0.0276836	0.0596811
1145	FP2			0.0423729	0.0762523
1146	FP2			0.0836158	0.0995035
1147	FP2			0.134463	0.131786
1148	FP2			0.113559	0.109853
1149	FP2			0.115254	0.0846725
1150	FP2			0.253107	0.133113
1151	FP2			0.390395	0.194292
1152	FP2			0.0983051	0.113458
1153	FP2			0.282486	0.164018
1154	FP2			0.238983	0.202307
1155	FP2			0.0316384	0.0446809
1156	FP2			0.0824859	0.0917567
1157	FP2			0.0649718	0.0845177
1158	FP2			0.219209	0.167737
1159	FP2			0.201695	0.236878
1160	FP2			0.281356	0.198604
1161	FP2			0.484181	0.234194
1162	FP2			0.40565	0.221997
1163	FP2			0.323729	0.164451
1164	FP2			0.314124	0.130937
1165	FP2			0.00451977	0.00987617
1166	FP2			0.245763	0.184372
1167	FP2			0.0903955	0.119096
1168	FP2			0.336723	0.166317
1169	FP2			0.262712	0.135854
1170	FP2			0.262712	0.141115
1171	FP2			0.20452	0.120412
1172	FP2			0.220904	0.123087
1173	FP2			0.249153	0.186826
1174	FP2			0.378531	0.201396
1175	FP2			0.381356	0.197534
1176	FP2			0.365537	0.222053
1177	FP2			0.0480226	0.0770021
1178	FP2			0.10113	0.131296
1179	FP2			0.115254	0.148123
1180	FP2			0.128814	0.140454
1181	FP2			0.267232	0.171747
1182	FP2			0.264407	0.132475
1183	FP2			0.279096	0.132424
1184	FP2			0.0259887	0.0598706
1185	FP2			0.19096	0.150207
1186	FP2			0.266102	0.138353
1187	FP2			0.437853	0.202616
1188	FP2			0.272881	0.120114
1189	FP2			0.0853107	0.115627
1190	FP3	1 cation	[+]	0.131638	0.10523
1191	FP3	2 anion	[-]	0.180226	0.143058
1192	FP3	3 aldehyde or ketone	[#6][CX3](=O)	0.0367232	0.0887386
1193	FP3	4 aldehyde	[CX3H1](=O)[#6]	0.153107	0.132102
1194	FP3	5 ketone	[#6][CX3](=O)[#6]	0.10565	0.103485
1195	FP3	6 thioaldehyde or thioketone	[#6][CX3](=S)	0.260452	0.200728
1196	FP3	7 thioaldehyde	[CX3H1](=S)	0.161017	0.125572
1197	FP3	8 thioketone	[#6]C(=[S])[#6]	0.357062	0.197183
1198	FP3	9 imine	[CX3]=N([#6,#1])[#6,#1]	0.29661	0.134672
1199	FP3	10 hydrazone	[#6,#1]C([#6,#1])=[N][N]([#6,#1])[#6,#1]	0.0864407	0.0966196
1200	FP3	11 semicarbazone	[#6,#1]C([#6,#1])=[N][N]([#6,#1])C(=[O])[N]([#6,#1])[#6,#1]	0.241808	0.12513
1201	FP3	12 thiosemicarbazone	[#6,#1]C([#6,#1])=[N][N]([#6,#1])C(=[S])[N]([#6,#1])[#6,#1]	0.0830508	0.0662658
1202	FP3	13 oxime	[#6,#1]C([#6,#1])=[N][OH]	0.132203	0.109459
1203	FP3	14 oxime ether	[#6,#1]C([#6,#1])=[N][O][#6]	0.166667	0.13025
1204	FP3	15 ketene	[CX3]=C=O	0.222599	0.145295
1205	FP3	16 keten acetyl derivative***	[CX3]=C=O	0.346328	0.187355
1206	FP3	17 carbonyl hydrate	[#6,#1]C([#6,#1])([OH])([OH])	0.278531	0.199357
1207	FP3	18 hemiacetal	[#6,#1]C([#6,#1])([OH])(O[#6])	0.0299435	0.0721939
1208	FP3	19 acetal	[#6,#1]C([#6,#1])(O[#6])(O[#6])	0.0779661	0.0877952
1209	FP3	20 hemiaminal	[#6,#1]C([#6,#1])(N([#6,#1])[#6,#1])(O[#6])	0.0915254	0.143729
1210	FP3	21 aminal	[#6,#1]C([#6,#1])(N([#6,#1])[#6,#1])(N([#6,#1])[#6,#1])	0.284746	0.246062
1211	FP3	22 thiohemiaminal	[#6,#1]C([#6,#1])(N([#6,#1])[#6,#1])([S][#6])	0.376836	0.22517
1212	FP3	23 thioacetal	[#6,#1]C([#6,#1])([S][#6])([S][#6])	0.337288	0.18754
1213	FP3	24 enamine	[#6,#1]C([#6,#1])=C([#6,#1])N([#6,#1])[#6,#1]	0.0977401	0.1145
1214	FP3	25 enol	[#6,#1]C([#6,#1])=C([#6,#1])[OH]	0.159322	0.152262
1215	FP3	26 enol ether	[#6,#1]C([#6,#1])=C([#6,#1])O[#6]	0.219209	0.162922
1216	FP3	27 hydroxy compound	[#6][OH]	0.249153	0.133364
1217	FP3	28 alcohol	C[OH]	0.235028	0.170157
1218	FP3	29 primary alcohol	[#6][CH2][OH]	0.346893	0.163006
1219	FP3	30 secondary alcohol	[#6][CH]([#6])[OH]	0.263842	0.14741
1220	FP3	31 tertiary alcohol	[#6][C]([#6])([#6])[OH]	0.119774	0.151848
1221	FP3	32 1,2-diol	[#6,#1]C([#6,#1])([OH])C([#6,#1])([#6,#1])[OH]	0.302825	0.159577
1222	FP3	33 1,2-aminoalcohol	[#6,#1]C([#6,#1])([OH])C([#6,#1])([#6,#1])[NH2]	0.279661	0.16318
1223	FP3	34 phenol	c[OH]	0.416384	0.192665
1224	FP3	35 1,2-diphenol	[OH]cc[OH]	0.242373	0.12661
1225	FP3	36 enediol	[OH]C=C[OH]	0.234463	0.189261
1226	FP3	37 ether	[#6]O[#6]	0.0474576	0.0825061
1227	FP3	38 dialkyl ether	COC	0.150282	0.127142
1228	FP3	39 alkylaryl ether	cOC	0.289831	0.226839
1229	FP3	40 diaryl ether	cOc	0.177401	0.13764
1230	FP3	41 thioether	[#6]S[#6]	0.0129944	0.0292097
1231	FP3	42 disulfide	[#6]SS[#6]	0.099435	0.134023
1232	FP3	43 peroxide	[#6]OO[#6]	0.0757062	0.0791911
1233	FP3	44 hydroperoxide	[#6]O[OH]	0.190395	0.158609
1234	FP3	200 aryl	[a]	0.0949153	0.110809
1235	FP3	201 heteroatom	[!#6;$([N,O,S,F,Cl,Br,I,P])]	0.219209	0.162873
1236	FP3	202 HBA	[!#6;!$([+0]);!$([F,Cl,Br,I]);!$([o,s,nX3]);!$([Nv5,Pv5,Sv4,Sv6])]	0.0519774	0.0536461
1237	FP3	203 HBD	[$([N,O;!H0]),$(N(C)(C)C)]	0.0378531	0.0573752
1238	FP3	204 Ring	[R]	0.148588	0.128598
1239	FP3	205 carboxylic acid	[$([$([C;$(C=[$([O;D1;$(O=C)])])]);$(C[$([O;$([H1&-0,H0&-1])])]);$(C[#6,#1])])]	0.417514	0.213253
1240	FP3	206 ester	[$([$([C;$(C=[$([O;D1;$(O=C)])])]);$(C(=O)O[#6]);$(C[#6,#1])])]	0.457062	0.209694
1241	FP3	207 nitro	[$([N;+0,+1;$(N(=O)~[O;H0;-0,-1])])]	0.344633	0.160809
1242	FP3	208 nitrile	[$([C;$(C#[N;D1])])]	0.232203	0.1535
1243	FP3	209 aniline	[$([N;!$(N*=[!#6])]);$(N[$([a])]);!$(N~[!#6])]	0.194915	0.150689
1244	FP3	210 urea	[$([N;$(N[$([$([C;$(C=[$([O;D1;$(O=C)])])]);$(C(=O)(N)N)])])])]	0.0480226	0.0681354
1245	FP3	None		0.0977401	0.100986
1246	FP3	None		0.164972	0.136977
1247	FP3	None		0.142938	0.165925
1248	FP3	None		0.144068	0.139193
1249	FP3	None		0.111864	0.117392
1250	FP4	Primary_carbon	[CX4H3][#6]	0.298305	0.145464
1251	FP4	Secondary_carbon	[CX4H2]([#6])[#6]	0.0553672	0.0683673
1252	FP4	Tertiary_carbon	[CX4H1]([#6])([#6])[#6]	0.190395	0.154581
1253	FP4	Quaternary_carbon	[CX4]([#6])([#6])([#6])[#6]	0.0971751	0.108473
1254	FP4	Alkene	[CX3;$([H2]),$([H1][#6]),$(C([#6])[#6])]=[CX3;$([H2]),$([H1][#6]),$(C([#6])[#6])]	0.152542	0.123923
1255	FP4	Alkyne	[CX2]#[CX2]	0.177401	0.134526
1256	FP4	Allene	[CX3]=[CX2]=[CX3]	0.0875706	0.100437
1257	FP4	Alkylchloride	[ClX1][CX4]	0.401695	0.196749
1258	FP4	Alkylfluoride	[FX1][CX4]	0.0677966	0.0749638
1259	FP4	Alkylbromide	[BrX1][CX4]	0.200565	0.171318
1260	FP4	Alkyliodide	[IX1][CX4]	0.0672316	0.0671978
1261	FP4	Alcohol	[OX2H][CX4;!$(C([OX2H])[O,S,#7,#15])]	0.261017	0.197304
1262	FP4	Primary_alcohol	[OX2H][CX4H2;!$(C([OX2H])[O,S,#7,#15])]	0.39887	0.186958
1263	FP4	Secondary_alcohol	[OX2H][CX4H;!$(C([OX2H])[O,S,#7,#15])]	0.261582	0.171091
1264	FP4	Tertiary_alcohol	[OX2H][CX4D4;!$(C([OX2H])[O,S,#7,#15])]	0.274011	0.185532
1265	FP4	Dialkylether	[OX2]([CX4;!$(C([OX2])[O,S,#7,#15,F,Cl,Br,I])])[CX4;!$(C([OX2])[O,S,#7,#15])]	0.3	0.156943
1266	FP4	Dialkylthioether	[SX2]([CX4;!$(C([OX2])[O,S,#7,#15,F,Cl,Br,I])])[CX4;!$(C([OX2])[O,S,#7,#15])]	0.0717514	0.10007
1267	FP4	Alkylarylether	[OX2](c)[CX4;!$(C([OX2])[O,S,#7,#15,F,Cl,Br,I])]	0.0305085	0.0607274
1268	FP4	Diarylether	[c][OX2][c]	0.148023	0.120636
1269	FP4	Alkylarylthioether	[SX2](c)[CX4;!$(C([OX2])[O,S,#7,#15,F,Cl,Br,I])]	0.0576271	0.0965874
1270	FP4	Diarylthioether	[c][SX2][c]	0.123729	0.113307
1271	FP4	Oxonium	[O+;!$([O]~[!#6]);!$([S]*~[#7,#8,#15,#16])]	0.156497	0.155094
1272	FP4	Amine	[NX3+0,NX4+;!$([N]~[!#6]);!$([N]*~[#7,#8,#15,#16])]	0.124859	0.141801
1273	FP4	Primary_aliph_amine	[NX3H2+0,NX4H3+;!$([N][!C]);!$([N]*~[#7,#8,#15,#16])]	0.0661017	0.0804497
1274	FP4	Secondary_aliph_amine	[NX3H1+0,NX4H2+;!$([N][!C]);!$([N]*~[#7,#8,#15,#16])]	0.197175	0.162846
1275	FP4	Tertiary_aliph_amine	[NX3H0+0,NX4H1+;!$([N][!C]);!$([N]*~[#7,#8,#15,#16])]	0.20452	0.149271
1276	FP4	Quaternary_aliph_ammonium	[NX4H0+;!$([N][!C]);!$([N]*~[#7,#8,#15,#16])]	0.344633	0.179012
1277	FP4	Primary_arom_amine	[NX3H2+0,NX4H3+]c	0.452542	0.199671
1278	FP4	Secondary_arom_amine	[NX3H1+0,NX4H2+;!$([N][!c]);!$([N]*~[#7,#8,#15,#16])]	0.174011	0.134445
1279	FP4	Tertiary_arom_amine	[NX3H0+0,NX4H1+;!$([N][!c]);!$([N]*~[#7,#8,#15,#16])]	0.123164	0.101064
1280	FP4	Quaternary_arom_ammonium	[NX4H0+;!$([N][!c]);!$([N]*~[#7,#8,#15,#16])]	0.179661	0.123858
1281	FP4	Secondary_mixed_amine	[NX3H1+0,NX4H2+;$([N]([c])[C]);!$([N]*~[#7,#8,#15,#16])]	0.0960452	0.0536282
1282	FP4	Tertiary_mixed_amine	[NX3H0+0,NX4H1+;$([N]([c])([C])[#6]);!$([N]*~[#7,#8,#15,#16])]	0.0649718	0.102273
1283	FP4	Quaternary_mixed_ammonium	[NX4H0+;$([N]([c])([C])[#6][#6]);!$([N]*~[#7,#8,#15,#16])]	0.124294	0.142411
1284	FP4	Ammonium	[N+;!$([N]~[!#6]);!$(N=*);!$([N]*~[#7,#8,#15,#16])]	0.00282486	0.00515769
1285	FP4	Alkylthiol	[SX2H][CX4;!$(C([SX2H])~[O,S,#7,#15])]	0.0932203	0.0897941
1286	FP4	Dialkylthioether	[SX2]([CX4;!$(C([SX2])[O,S,#7,#15,F,Cl,Br,I])])[CX4;!$(C([SX2])[O,S,#7,#15])]	0.115819	0.117031
1287	FP4	Alkylarylthioether	[SX2](c)[CX4;!$(C([SX2])[O,S,#7,#15])]	0.19322	0.179575
1288	FP4	Disulfide	[SX2D2][SX2D2]	0.138983	0.146242
1289	FP4	1,2-Aminoalcohol	[OX2H][CX4;!$(C([OX2H])[O,S,#7,#15,F,Cl,Br,I])][CX4;!$(C([N])[O,S,#7,#15])][NX3;!$(NC=[O,S,N])]	0.00903955	0.0189483
1290	FP4	1,2-Diol	[OX2H][CX4;!$(C([OX2H])[O,S,#7,#15])][CX4;!$(C([OX2H])[O,S,#7,#15])][OX2H]	0.00960452	0.017685
1291	FP4	1,1-Diol	[OX2H][CX4;!$(C([OX2H])([OX2H])[O,S,#7,#15])][OX2H]	0.0926554	0.10514
1292	FP4	Hydroperoxide	[OX2H][OX2]	0.155367	0.153322
1293	FP4	Peroxo	[OX2D2][OX2D2]	0.0903955	0.0823328
1294	FP4	Organolithium_compounds	[LiX1][#6,#14]	0.169492	0.143171
1295	FP4	Organomagnesium_compounds	[MgX2][#6,#14]	0.0254237	0.0501232
1296	FP4	Organometallic_compounds	[!#1;!#5;!#6;!#7;!#8;!#9;!#14;!#15;!#16;!#17;!#33;!#34;!#35;!#52;!#53;!#85]~[#6;!-]	0.198305	0.154421
1297	FP4	Aldehyde	[$([CX3H][#6]),$([CX3H2])]=[OX1]	0.174011	0.15775
1298	FP4	Ketone	[#6][CX3](=[OX1])[#6]	0.3	0.21178
1299	FP4	Thioaldehyde	[$([CX3H][#6]),$([CX3H2])]=[SX1]	0.187571	0.179342
1300	FP4	Thioketone	[#6][CX3](=[SX1])[#6]	0.272316	0.210315
1301	FP4	Imine	[NX2;$([N][#6]),$([NH]);!$([N][CX3]=[#7,#8,#15,#16])]=[CX3;$([CH2]),$([CH][#6]),$([C]([#6])[#6])]	0.079661	0.0846203
1302	FP4	Immonium	[NX3+;!$([N][!#6]);!$([N][CX3]=[#7,#8,#15,#16])]	0.0389831	0.0659526
1303	FP4	Oxime	[NX2](=[CX3;$([CH2]),$([CH][#6]),$([C]([#6])[#6])])[OX2H]	0.0129944	0.0190202
1304	FP4	Oximether	[NX2](=[CX3;$([CH2]),$([CH][#6]),$([C]([#6])[#6])])[OX2][#6;!$(C=[#7,#8])]	0.0474576	0.0688055
1305	FP4	Acetal	[OX2]([#6;!$(C=[O,S,N])])[CX4;!$(C(O)(O)[!#6])][OX2][#6;!$(C=[O,S,N])]	0.161582	0.111916
1306	FP4	Hemiacetal	[OX2H][CX4;!$(C(O)(O)[!#6])][OX2][#6;!$(C=[O,S,N])]	0.168927	0.14626
1307	FP4	Aminal	[NX3v3;!$(NC=[#7,#8,#15,#16])]([#6])[CX4;!$(C(N)(N)[!#6])][NX3v3;!$(NC=[#7,#8,#15,#16])][#6]	0.211299	0.153293
1308	FP4	Hemiaminal	[NX3v3;!$(NC=[#7,#8,#15,#16])]([#6])[CX4;!$(C(N)(N)[!#6])][OX2H]	0.0429379	0.0646087
1309	FP4	Thioacetal	[SX2]([#6;!$(C=[O,S,N])])[CX4;!$(C(S)(S)[!#6])][SX2][#6;!$(C=[O,S,N])]	0.256497	0.135704
1310	FP4	Thiohemiacetal	[SX2]([#6;!$(C=[O,S,N])])[CX4;!$(C(S)(S)[!#6])][OX2H]	0.261017	0.142985
1311	FP4	Halogen_acetal_like	[NX3v3,SX2,OX2;!$(*C=[#7,#8,#15,#16])][CX4;!$(C([N,S,O])([N,S,O])[!#6])][FX1,ClX1,BrX1,IX1]	0.207345	0.150448
1312	FP4	Acetal_like	[NX3v3,SX2,OX2;!$(*C=[#7,#8,#15,#16])][CX4;!$(C([N,S,O])([N,S,O])[!#6])][FX1,ClX1,BrX1,IX1,NX3v3,SX2,OX2;!$(*C=[#7,#8,#15,#16])]	0.356497	0.18901
1313	FP4	Halogenmethylen_ester_and_similar	[NX3v3,SX2,OX2;$(**=[#7,#8,#15,#16])][CX4;!$(C([N,S,O])([N,S,O])[!#6])][FX1,ClX1,BrX1,IX1]	0.180226	0.113199
1314	FP4	NOS_methylen_ester_and_similar	[NX3v3,SX2,OX2;$(**=[#7,#8,#15,#16])][CX4;!$(C([N,S,O])([N,S,O])[!#6])][NX3v3,SX2,OX2;!$(*C=[#7,#8,#15,#16])]	0.0841808	0.125096
1315	FP4	Hetero_methylen_ester_and_similar	[NX3v3,SX2,OX2;$(**=[#7,#8,#15,#16])][CX4;!$(C([N,S,O])([N,S,O])[!#6])][FX1,ClX1,BrX1,IX1,NX3v3,SX2,OX2;!$(*C=[#7,#8,#15,#16])]	0.0112994	0.0538489
1316	FP4	Cyanhydrine	[NX1]#[CX2][CX4;$([CH2]),$([CH]([CX2])[#6]),$(C([CX2])([#6])[#6])][OX2H]	0.246893	0.216286
1317	FP4	Chloroalkene	[ClX1][CX3]=[CX3]	0.221469	0.142092
1318	FP4	Fluoroalkene	[FX1][CX3]=[CX3]	0.330508	0.212855
1319	FP4	Bromoalkene	[BrX1][CX3]=[CX3]	0.365537	0.217308
1320	FP4	Iodoalkene	[IX1][CX3]=[CX3]	0.314689	0.213047
1321	FP4	Enol	[OX2H][CX3;$([H1]),$(C[#6])]=[CX3]	0.357062	0.270805
1322	FP4	Endiol	[OX2H][CX3;$([H1]),$(C[#6])]=[CX3;$([H1]),$(C[#6])][OX2H]	0.362712	0.181899
1323	FP4	Enolether	[OX2]([#6;!$(C=[N,O,S])])[CX3;$([H0][#6]),$([H1])]=[CX3]	0.151412	0.115661
1324	FP4	Enolester	[OX2]([CX3]=[OX1])[#6X3;$([#6][#6]),$([H1])]=[#6X3;!$(C[OX2H])]	0.166102	0.139377
1325	FP4	Enamine	[NX3;$([NH2][CX3]),$([NH1]([CX3])[#6]),$([N]([CX3])([#6])[#6]);!$([N]*=[#7,#8,#15,#16])][CX3;$([CH]),$([C][#6])]=[CX3]	0.270056	0.156408
1326	FP4	Thioenol	[SX2H][CX3;$([H1]),$(C[#6])]=[CX3]	0.0762712	0.0636698
1327	FP4	Thioenolether	[SX2]([#6;!$(C=[N,O,S])])[CX3;$(C[#6]),$([CH])]=[CX3]	0.0135593	0.0201476
1328	FP4	Acylchloride	[CX3;$([R0][#6]),$([H1R0])](=[OX1])[ClX1]	0.115254	0.112655
1329	FP4	Acylfluoride	[CX3;$([R0][#6]),$([H1R0])](=[OX1])[FX1]	0.166102	0.143391
1330	FP4	Acylbromide	[CX3;$([R0][#6]),$([H1R0])](=[OX1])[BrX1]	0.270056	0.197555
1331	FP4	Acyliodide	[CX3;$([R0][#6]),$([H1R0])](=[OX1])[IX1]	0.0638418	0.118089
1332	FP4	Acylhalide	[CX3;$([R0][#6]),$([H1R0])](=[OX1])[FX1,ClX1,BrX1,IX1]	0.177966	0.179889
1333	FP4	Carboxylic_acid	[CX3;$([R0][#6]),$([H1R0])](=[OX1])[$([OX2H]),$([OX1-])]	0.312429	0.20642
1334	FP4	Carboxylic_ester		0.225989	0.15807
1335	FP4	Lactone	[#6][#6X3R](=[OX1])[#8X2][#6;!$(C=[O,N,S])]	0.281356	0.157449
1336	FP4	Carboxylic_anhydride	[CX3;$([H0][#6]),$([H1])](=[OX1])[#8X2][CX3;$([H0][#6]),$([H1])](=[OX1])	0.186441	0.158768
1337	FP4	Carboxylic_acid_derivative	[$([#6X3H0][#6]),$([#6X3H])](=[!#6])[!#6]	0.0847458	0.101026
1338	FP4	Carbothioic_acid	[CX3;!R;$([C][#6]),$([CH]);$([C](=[OX1])[$([SX2H]),$([SX1-])]),$([C](=[SX1])[$([OX2H]),$([OX1-])])]	0.0293785	0.0502857
1339	FP4	Carbothioic_S_ester	[CX3;$([R0][#6]),$([H1R0])](=[OX1])[SX2][#6;!$(C=[O,N,S])]	0.0367232	0.0644749
1340	FP4	Carbothioic_S_lactone	[#6][#6X3R](=[OX1])[#16X2][#6;!$(C=[O,N,S])]	0.350282	0.161259
1341	FP4	Carbothioic_O_ester	[CX3;$([H0][#6]),$([H1])](=[SX1])[OX2][#6;!$(C=[O,N,S])]	0.226554	0.148742
1342	FP4	Carbothioic_O_lactone	[#6][#6X3R](=[SX1])[#8X2][#6;!$(C=[O,N,S])]	0.143503	0.109902
1343	FP4	Carbothioic_halide	[CX3;$([H0][#6]),$([H1])](=[SX1])[FX1,ClX1,BrX1,IX1]	0.416384	0.184184
1344	FP4	Carbodithioic_acid	[CX3;!R;$([C][#6]),$([CH]);$([C](=[SX1])[SX2H])]	0.0966102	0.0556202
1345	FP4	Carbodithioic_ester	[CX3;!R;$([C][#6]),$([CH]);$([C](=[SX1])[SX2][#6;!$(C=[O,N,S])])]	0.0774011	0.0721223
1346	FP4	Carbodithiolactone	[#6][#6X3R](=[SX1])[#16X2][#6;!$(C=[O,N,S])]	0.0649718	0.0878703
1347	FP4	Amide	[CX3;$([R0][#6]),$([H1R0])](=[OX1])[#7X3;$([H2]),$([H1][#6;!$(C=[O,N,S])]),$([#7]([#6;!$(C=[O,N,S])])[#6;!$(C=[O,N,S])])]	0.0322034	0.0449903
1348	FP4	Primary_amide	[CX3;$([R0][#6]),$([H1R0])](=[OX1])[NX3H2]	0.202825	0.154696
1349	FP4	Secondary_amide	[CX3;$([R0][#6]),$([H1R0])](=[OX1])[#7X3H1][#6;!$(C=[O,N,S])]	0.060452	0.0497278
1350	FP4	Tertiary_amide	[CX3;$([R0][#6]),$([H1R0])](=[OX1])[#7X3H0]([#6;!$(C=[O,N,S])])[#6;!$(C=[O,N,S])]	0.080226	0.0863832
1351	FP4	Lactam	[#6R][#6X3R](=[OX1])[#7X3;$([H1][#6;!$(C=[O,N,S])]),$([H0]([#6;!$(C=[O,N,S])])[#6;!$(C=[O,N,S])])]	0.0299435	0.0509779
1352	FP4	Alkyl_imide	[#6X3;$([H0][#6]),$([H1])](=[OX1])[#7X3H0]([#6])[#6X3;$([H0][#6]),$([H1])](=[OX1])	0.0672316	0.0874571
1353	FP4	N_hetero_imide	[#6X3;$([H0][#6]),$([H1])](=[OX1])[#7X3H0]([!#6])[#6X3;$([H0][#6]),$([H1])](=[OX1])	0.19548	0.118503
1354	FP4	Imide_acidic	[#6X3;$([H0][#6]),$([H1])](=[OX1])[#7X3H1][#6X3;$([H0][#6]),$([H1])](=[OX1])	0.0864407	0.100454
1355	FP4	Thioamide	[$([CX3;!R][#6]),$([CX3H;!R])](=[SX1])[#7X3;$([H2]),$([H1][#6;!$(C=[O,N,S])]),$([#7]([#6;!$(C=[O,N,S])])[#6;!$(C=[O,N,S])])]	0.189266	0.141513
1356	FP4	Thiolactam	[#6R][#6X3R](=[SX1])[#7X3;$([H1][#6;!$(C=[O,N,S])]),$([H0]([#6;!$(C=[O,N,S])])[#6;!$(C=[O,N,S])])]	0.0242938	0.0215677
1357	FP4	Oximester	[#6X3;$([H0][#6]),$([H1])](=[OX1])[#8X2][#7X2]=,	0.0587571	0.0998835
1358	FP4	Amidine	[NX3;!$(NC=[O,S])][CX3;$([CH]),$([C][#6])]=[NX2;!$(NC=[O,S])]	0.0932203	0.104896
1359	FP4	Hydroxamic_acid	[CX3;$([H0][#6]),$([H1])](=[OX1])[#7X3;$([H1]),$([H0][#6;!$(C=[O,N,S])])][$([OX2H]),$([OX1-])]	0.340678	0.183368
1360	FP4	Hydroxamic_acid_ester	[CX3;$([H0][#6]),$([H1])](=[OX1])[#7X3;$([H1]),$([H0][#6;!$(C=[O,N,S])])][OX2][#6;!$(C=[O,N,S])]	0.132203	0.10734
1361	FP4	Imidoacid	[CX3R0;$([H0][#6]),$([H1])](=[NX2;$([H1]),$([H0][#6;!$(C=[O,N,S])])])[$([OX2H]),$([OX1-])]	0.129379	0.0998238
1362	FP4	Imidoacid_cyclic	[#6R][#6X3R](=,	0.124859	0.114189
1363	FP4	Imidoester	[CX3R0;$([H0][#6]),$([H1])](=[NX2;$([H1]),$([H0][#6;!$(C=[O,N,S])])])[OX2][#6;!$(C=[O,N,S])]	0.206215	0.161543
1364	FP4	Imidolactone	[#6R][#6X3R](=,	0.280226	0.12254
1365	FP4	Imidothioacid	[CX3R0;$([H0][#6]),$([H1])](=[NX2;$([H1]),$([H0][#6;!$(C=[O,N,S])])])[$([SX2H]),$([SX1-])]	0.364407	0.186
1366	FP4	Imidothioacid_cyclic	[#6R][#6X3R](=,	0.360452	0.207025
1367	FP4	Imidothioester	[CX3R0;$([H0][#6]),$([H1])](=[NX2;$([H1]),$([H0][#6;!$(C=[O,N,S])])])[SX2][#6;!$(C=[O,N,S])]	0.251977	0.191449
1368	FP4	Imidothiolactone	[#6R][#6X3R](=,	0.080226	0.0581269
1369	FP4	Amidine	[#7X3v3;!$(N([#6X3]=[#7X2])C=[O,S])][CX3R0;$([H1]),$([H0][#6])]=[NX2v3;!$(N(=[#6X3][#7X3])C=[O,S])]	0.222599	0.0984624
1370	FP4	Imidolactam	[#6][#6X3R;$([H0](=[NX2;!$(N(=[#6X3][#7X3])C=[O,S])])[#7X3;!$(N([#6X3]=[#7X2])C=[O,S])]),$([H0](-[NX3;!$(N([#6X3]=[#7X2])C=[O,S])])=,	0.0276836	0.0549881
1371	FP4	Imidoylhalide	[CX3R0;$([H0][#6]),$([H1])](=[NX2;$([H1]),$([H0][#6;!$(C=[O,N,S])])])[FX1,ClX1,BrX1,IX1]	0.341808	0.166074
1372	FP4	Imidoylhalide_cyclic	[#6R][#6X3R](=,	0.0711864	0.0959204
1373	FP4	Amidrazone	[$([$([#6X3][#6]),$([#6X3H])](=[#7X2v3])[#7X3v3][#7X3v3]),$([$([#6X3][#6]),$([#6X3H])]([#7X3v3])=[#7X2v3][#7X3v3])]	0.0158192	0.0289627
1374	FP4	Alpha_aminoacid	[NX3,NX4+;!$([N]~[!#6]);!$([N]*~[#7,#8,#15,#16])][C][CX3](=[OX1])[OX2H,OX1-]	0.132203	0.154039
1375	FP4	Alpha_hydroxyacid	[OX2H][C][CX3](=[OX1])[OX2H,OX1-]	0.0627119	0.0832985
1376	FP4	Peptide_middle	[NX3;$([N][CX3](=[OX1])[C][NX3,NX4+])][C][CX3](=[OX1])[NX3;$([N][C][CX3](=[OX1])[NX3,OX2,OX1-])]	0.202825	0.0896457
1377	FP4	Peptide_C_term	[NX3;$([N][CX3](=[OX1])[C][NX3,NX4+])][C][CX3](=[OX1])[OX2H,OX1-]	0.300565	0.145773
1378	FP4	Peptide_N_term	[NX3,NX4+;!$([N]~[!#6]);!$([N]*~[#7,#8,#15,#16])][C][CX3](=[OX1])[NX3;$([N][C][CX3](=[OX1])[NX3,OX2,OX1-])]	0.20226	0.154575
1379	FP4	Carboxylic_orthoester	[#6][OX2][CX4;$(C[#6]),$([CH])]([OX2][#6])[OX2][#6]	0.259887	0.191168
1380	FP4	Ketene	[CX3]=[CX2]=[OX1]	0.1	0.105174
1381	FP4	Ketenacetal	[#7X2,#8X3,#16X2;$(*[#6,#14])][#6X3]([#7X2,#8X3,#16X2;$(*[#6,#14])])=[#6X3]	0.353107	0.168298
1382	FP4	Nitrile	[NX1]#[CX2]	0.189831	0.139152
1383	FP4	Isonitrile	[CX1-]#[NX2+]	0.0949153	0.103074
1384	FP4	Vinylogous_carbonyl_or_carboxyl_derivative	[#6X3](=[OX1])[#6X3]=,	0.20113	0.159084
1385	FP4	Vinylogous_acid	[#6X3](=[OX1])[#6X3]=,	0.0429379	0.0669725
1386	FP4	Vinylogous_ester	[#6X3](=[OX1])[#6X3]=,	0.0508475	0.103534
1387	FP4	Vinylogous_amide	[#6X3](=[OX1])[#6X3]=,	0.0937853	0.11281
1388	FP4	Vinylogous_halide	[#6X3](=[OX1])[#6X3]=,	0.241243	0.0967553
1389	FP4	Carbonic_acid_dieester	[#6;!$(C=[O,N,S])][#8X2][#6X3](=[OX1])[#8X2][#6;!$(C=[O,N,S])]	0.267232	0.141327
1390	FP4	Carbonic_acid_esterhalide	[#6;!$(C=[O,N,S])][OX2;!R][CX3](=[OX1])[OX2][FX1,ClX1,BrX1,IX1]	0.0898305	0.084875
1391	FP4	Carbonic_acid_monoester	[#6;!$(C=[O,N,S])][OX2;!R][CX3](=[OX1])[$([OX2H]),$([OX1-])]	0.10113	0.108986
1392	FP4	Carbonic_acid_derivatives	[!#6][#6X3](=[!#6])[!#6]	0.0169492	0.0275819
1393	FP4	Thiocarbonic_acid_dieester	[#6;!$(C=[O,N,S])][#8X2][#6X3](=[SX1])[#8X2][#6;!$(C=[O,N,S])]	0.0576271	0.0389547
1394	FP4	Thiocarbonic_acid_esterhalide	[#6;!$(C=[O,N,S])][OX2;!R][CX3](=[SX1])[OX2][FX1,ClX1,BrX1,IX1]	0.29435	0.143351
1395	FP4	Thiocarbonic_acid_monoester	[#6;!$(C=[O,N,S])][OX2;!R][CX3](=[SX1])[$([OX2H]),$([OX1-])]	0.312994	0.11958
1396	FP4	Urea	[#7X3;!$([#7][!#6])][#6X3](=[OX1])[#7X3;!$([#7][!#6])]	0.172881	0.133439
1397	FP4	Thiourea	[#7X3;!$([#7][!#6])][#6X3](=[SX1])[#7X3;!$([#7][!#6])]	0.0322034	0.0345058
1398	FP4	Isourea	[#7X2;!$([#7][!#6])]=,	0.0757062	0.0906369
1399	FP4	Isothiourea	[#7X2;!$([#7][!#6])]=,	0.232768	0.154957
1400	FP4	Guanidine	[N;v3X3,v4X4+][CX3](=[N;v3X2,v4X3+])[N;v3X3,v4X4+]	0.283051	0.142051
1401	FP4	Carbaminic_acid	[NX3]C(=[OX1])[O;X2H,X1-]	0.281356	0.119714
1402	FP4	Urethan	[#7X3][#6](=[OX1])[#8X2][#6]	0.327119	0.215619
1403	FP4	Biuret	[#7X3][#6](=[OX1])[#7X3][#6](=[OX1])[#7X3]	0.129379	0.120808
1404	FP4	Semicarbazide	[#7X3][#7X3][#6X3]([#7X3;!$([#7][#7])])=[OX1]	0.0610169	0.0818412
1405	FP4	Carbazide	[#7X3][#7X3][#6X3]([#7X3][#7X3])=[OX1]	0.0310734	0.0522653
1406	FP4	Semicarbazone	[#7X2](=[#6])[#7X3][#6X3]([#7X3;!$([#7][#7])])=[OX1]	0.0943503	0.0468976
1407	FP4	Carbazone	[#7X2](=[#6])[#7X3][#6X3]([#7X3][#7X3])=[OX1]	0.0542373	0.0685649
1408	FP4	Thiosemicarbazide	[#7X3][#7X3][#6X3]([#7X3;!$([#7][#7])])=[SX1]	0.0338983	0.0595004
1409	FP4	Thiocarbazide	[#7X3][#7X3][#6X3]([#7X3][#7X3])=[SX1]	0.0937853	0.0851954
1410	FP4	Thiosemicarbazone	[#7X2](=[#6])[#7X3][#6X3]([#7X3;!$([#7][#7])])=[SX1]	0.126554	0.118347
1411	FP4	Thiocarbazone	[#7X2](=[#6])[#7X3][#6X3]([#7X3][#7X3])=[SX1]	0.29322	0.204246
1412	FP4	Isocyanate	[NX2]=[CX2]=[OX1]	0.180226	0.14028
1413	FP4	Cyanate	[OX2][CX2]#[NX1]	0.251412	0.123155
1414	FP4	Isothiocyanate	[NX2]=[CX2]=[SX1]	0.0638418	0.0911903
1415	FP4	Thiocyanate	[SX2][CX2]#[NX1]	0.0186441	0.0360621
1416	FP4	Carbodiimide	[NX2]=[CX2]=[NX2]	0.171186	0.0938253
1417	FP4	Orthocarbonic_derivatives	[CX4H0]([O,S,#7])([O,S,#7])([O,S,#7])[O,S,#7,F,Cl,Br,I]	0.120904	0.111853
1418	FP4	Phenol	[OX2H][c]	0.040678	0.0621709
1419	FP4	1,2-Diphenol	[OX2H][c][c][OX2H]	0.111864	0.0998763
1420	FP4	Arylchloride	[Cl][c]	0.132203	0.0781743
1421	FP4	Arylfluoride	[F][c]	0.0785311	0.102354
1422	FP4	Arylbromide	[Br][c]	0.0920904	0.0819554
1423	FP4	Aryliodide	[I][c]	0.133333	0.107732
1424	FP4	Arylthiol	[SX2H][c]	0.29548	0.196283
1425	FP4	Iminoarene	[c]=[NX2;$([H1]),$([H0][#6;!$([C]=[N,S,O])])]	0.222034	0.161813
1426	FP4	Oxoarene	[c]=[OX1]	0.179661	0.171659
1427	FP4	Thioarene	[c]=[SX1]	0.0468927	0.0604632
1428	FP4	Hetero_N_basic_H	[nX3H1+0]	0.0451977	0.0455697
1429	FP4	Hetero_N_basic_no_H	[nX3H0+0]	0.175706	0.139437
1430	FP4	Hetero_N_nonbasic	[nX2,nX3+]	0.0819209	0.0802764
1431	FP4	Hetero_O	[o]	0.235028	0.140947
1432	FP4	Hetero_S	[sX2]	0.319209	0.172388
1433	FP4	Heteroaromatic	[a;!c]	0.0751412	0.0731415
1434	FP4	Nitrite	[NX2](=[OX1])[O;$([X2]),$([X1-])]	0.331638	0.151356
1435	FP4	Thionitrite	[SX2][NX2]=[OX1]	0.281356	0.128259
1436	FP4	Nitrate	[$([NX3](=[OX1])(=[OX1])[O;$([X2]),$([X1-])]),$([NX3+]([OX1-])(=[OX1])[O;$([X2]),$([X1-])])]	0.350282	0.134986
1437	FP4	Nitro	[$([NX3](=O)=O),$([NX3+](=O)[O-])][!#8]	0.322599	0.129305
1438	FP4	Nitroso	[NX2](=[OX1])[!#7;!#8]	0.423729	0.224348
1439	FP4	Azide	[NX1]~[NX2]~[NX2,NX1]	0.131638	0.0970777
1440	FP4	Acylazide	[CX3](=[OX1])[NX2]~[NX2]~[NX1]	0.177966	0.125212
1441	FP4	Diazo	[$([#6]=[NX2+]=[NX1-]),$([#6-]-[NX2+]#[NX1])]	0.185311	0.105726
1442	FP4	Diazonium	[#6][NX2+]#[NX1]	0.0785311	0.0891949
1443	FP4	Nitrosamine	[#7;!$(N*=O)][NX2]=[OX1]	0.0169492	0.0344644
1444	FP4	Nitrosamide	[NX2](=[OX1])N-*=O	0.0180791	0.0323362
1445	FP4	N-Oxide	[$([#7+][OX1-]),$([#7v5]=[OX1]);!$([#7](~[O])~[O]);!$([#7]=[#7])]	0.0350282	0.0841767
1446	FP4	Hydrazine	[NX3;$([H2]),$([H1][#6]),$([H0]([#6])[#6]);!$(NC=[O,N,S])][NX3;$([H2]),$([H1][#6]),$([H0]([#6])[#6]);!$(NC=[O,N,S])]	0.123729	0.119103
1447	FP4	Hydrazone	[NX3;$([H2]),$([H1][#6]),$([H0]([#6])[#6]);!$(NC=[O,N,S])][NX2]=[#6]	0.141808	0.139921
1448	FP4	Hydroxylamine	[NX3;$([H2]),$([H1][#6]),$([H0]([#6])[#6]);!$(NC=[O,N,S])][OX2;$([H1]),$(O[#6;!$(C=[N,O,S])])]	0.310169	0.197326
1449	FP4	Sulfon	[$([SX4](=[OX1])(=[OX1])([#6])[#6]),$([SX4+2]([OX1-])([OX1-])([#6])[#6])]	0.372881	0.153021
1450	FP4	Sulfoxide	[$([SX3](=[OX1])([#6])[#6]),$([SX3+]([OX1-])([#6])[#6])]	0.251412	0.203843
1451	FP4	Sulfonium	[S+;!$([S]~[!#6]);!$([S]*~[#7,#8,#15,#16])]	0.0491525	0.0743407
1452	FP4	Sulfuric_acid	[SX4](=[OX1])(=[OX1])([$([OX2H]),$([OX1-])])[$([OX2H]),$([OX1-])]	0.181356	0.149253
1453	FP4	Sulfuric_monoester	[SX4](=[OX1])(=[OX1])([$([OX2H]),$([OX1-])])[OX2][#6;!$(C=[O,N,S])]	0.313559	0.171134
1454	FP4	Sulfuric_diester	[SX4](=[OX1])(=[OX1])([OX2][#6;!$(C=[O,N,S])])[OX2][#6;!$(C=[O,N,S])]	0.183051	0.1404
1455	FP4	Sulfuric_monoamide	[SX4](=[OX1])(=[OX1])([#7X3;$([H2]),$([H1][#6;!$(C=[O,N,S])]),$([#7]([#6;!$(C=[O,N,S])])[#6;!$(C=[O,N,S])])])[$([OX2H]),$([OX1-])]	0.267797	0.139867
1456	FP4	Sulfuric_diamide	[SX4](=[OX1])(=[OX1])([#7X3;$([H2]),$([H1][#6;!$(C=[O,N,S])]),$([#7]([#6;!$(C=[O,N,S])])[#6;!$(C=[O,N,S])])])[#7X3;$([H2]),$([H1][#6;!$(C=[O,N,S])]),$([#7]([#6;!$(C=[O,N,S])])[#6;!$(C=[O,N,S])])]	0.19209	0.134428
1457	FP4	Sulfuric_esteramide	[SX4](=[OX1])(=[OX1])([#7X3][#6;!$(C=[O,N,S])])[OX2][#6;!$(C=[O,N,S])]	0.128249	0.140661
1458	FP4	Sulfuric_derivative	[SX4D4](=[!#6])(=[!#6])([!#6])[!#6]	0.275706	0.166036
1459	FP4	Sulfonic_acid	[SX4;$([H1]),$([H0][#6])](=[OX1])(=[OX1])[$([OX2H]),$([OX1-])]	0.0491525	0.0416711
1460	FP4	Sulfonamide	[SX4;$([H1]),$([H0][#6])](=[OX1])(=[OX1])[#7X3;$([H2]),$([H1][#6;!$(C=[O,N,S])]),$([#7]([#6;!$(C=[O,N,S])])[#6;!$(C=[O,N,S])])]	0.193785	0.12007
1461	FP4	Sulfonic_ester	[SX4;$([H1]),$([H0][#6])](=[OX1])(=[OX1])[OX2][#6;!$(C=[O,N,S])]	0.0706215	0.0651252
1462	FP4	Sulfonic_halide	[SX4;$([H1]),$([H0][#6])](=[OX1])(=[OX1])[FX1,ClX1,BrX1,IX1]	0.123164	0.125764
1463	FP4	Sulfonic_derivative	[SX4;$([H1]),$([H0][#6])](=[!#6])(=[!#6])[!#6]	0.0242938	0.0331692
1464	FP4	Sulfinic_acid	[SX3;$([H1]),$([H0][#6])](=[OX1])[$([OX2H]),$([OX1-])]	0.118079	0.112663
1465	FP4	Sulfinic_amide	[SX3;$([H1]),$([H0][#6])](=[OX1])[#7X3;$([H2]),$([H1][#6;!$(C=[O,N,S])]),$([#7]([#6;!$(C=[O,N,S])])[#6;!$(C=[O,N,S])])]	0.099435	0.0794037
1466	FP4	Sulfinic_ester	[SX3;$([H1]),$([H0][#6])](=[OX1])[OX2][#6;!$(C=[O,N,S])]	0.0627119	0.0777987
1467	FP4	Sulfinic_halide	[SX3;$([H1]),$([H0][#6])](=[OX1])[FX1,ClX1,BrX1,IX1]	0.039548	0.0665929
1468	FP4	Sulfinic_derivative	[SX3;$([H1]),$([H0][#6])](=[!#6])[!#6]	0.267797	0.167325
1469	FP4	Sulfenic_acid	[SX2;$([H1]),$([H0][#6])][$([OX2H]),$([OX1-])]	0.270056	0.159159
1470	FP4	Sulfenic_amide	[SX2;$([H1]),$([H0][#6])][#7X3;$([H2]),$([H1][#6;!$(C=[O,N,S])]),$([#7]([#6;!$(C=[O,N,S])])[#6;!$(C=[O,N,S])])]	0.262147	0.157208
1471	FP4	Sulfenic_ester	[SX2;$([H1]),$([H0][#6])][OX2][#6;!$(C=[O,N,S])]	0.0909605	0.110636
1472	FP4	Sulfenic_halide	[SX2;$([H1]),$([H0][#6])][FX1,ClX1,BrX1,IX1]	0.187571	0.136552
1473	FP4	Sulfenic_derivative	[SX2;$([H1]),$([H0][#6])][!#6]	0.20678	0.129207
1474	FP4	Phosphine	[PX3;$([H3]),$([H2][#6]),$([H1]([#6])[#6]),$([H0]([#6])([#6])[#6])]	0.368362	0.181139
1475	FP4	Phosphine_oxide	[PX4;$([H3]=[OX1]),$([H2](=[OX1])[#6]),$([H1](=[OX1])([#6])[#6]),$([H0](=[OX1])([#6])([#6])[#6])]	0.207345	0.145072
1476	FP4	Phosphonium	[P+;!$([P]~[!#6]);!$([P]*~[#7,#8,#15,#16])]	0.287006	0.155164
1477	FP4	Phosphorylen	[PX4;$([H3]=[CX3]),$([H2](=[CX3])[#6]),$([H1](=[CX3])([#6])[#6]),$([H0](=[CX3])([#6])([#6])[#6])]	0.19661	0.118376
1478	FP4	Phosphonic_acid	[PX4;$([H1]),$([H0][#6])](=[OX1])([$([OX2H]),$([OX1-])])[$([OX2H]),$([OX1-])]	0.222034	0.125116
1479	FP4	Phosphonic_monoester	[PX4;$([H1]),$([H0][#6])](=[OX1])([$([OX2H]),$([OX1-])])[OX2][#6;!$(C=[O,N,S])]	0.0841808	0.123969
1480	FP4	Phosphonic_diester	[PX4;$([H1]),$([H0][#6])](=[OX1])([OX2][#6;!$(C=[O,N,S])])[OX2][#6;!$(C=[O,N,S])]	0.0152542	0.0310805
1481	FP4	Phosphonic_monoamide	[PX4;$([H1]),$([H0][#6])](=[OX1])([$([OX2H]),$([OX1-])])[#7X3;$([H2]),$([H1][#6;!$(C=[O,N,S])]),$([#7]([#6;!$(C=[O,N,S])])[#6;!$(C=[O,N,S])])]	0.0881356	0.0928132
1482	FP4	Phosphonic_diamide	[PX4;$([H1]),$([H0][#6])](=[OX1])([#7X3;$([H2]),$([H1][#6;!$(C=[O,N,S])]),$([#7]([#6;!$(C=[O,N,S])])[#6;!$(C=[O,N,S])])])[#7X3;$([H2]),$([H1][#6;!$(C=[O,N,S])]),$([#7]([#6;!$(C=[O,N,S])])[#6;!$(C=[O,N,S])])]	0.268927	0.141099
1483	FP4	Phosphonic_esteramide	[PX4;$([H1]),$([H0][#6])](=[OX1])([OX2][#6;!$(C=[O,N,S])])[#7X3;$([H2]),$([H1][#6;!$(C=[O,N,S])]),$([#7]([#6;!$(C=[O,N,S])])[#6;!$(C=[O,N,S])])]	0.287571	0.127447
1484	FP4	Phosphonic_acid_derivative	[PX4;$([H1]),$([H0][#6])](=[!#6])([!#6])[!#6]	0.0683616	0.0891628
1485	FP4	Phosphoric_acid	[PX4D4](=[OX1])([$([OX2H]),$([OX1-])])([$([OX2H]),$([OX1-])])[$([OX2H]),$([OX1-])]	0.161582	0.096095
1486	FP4	Phosphoric_monoester	[PX4D4](=[OX1])([$([OX2H]),$([OX1-])])([$([OX2H]),$([OX1-])])[OX2][#6;!$(C=[O,N,S])]	0.351412	0.215595
1487	FP4	Phosphoric_diester	[PX4D4](=[OX1])([$([OX2H]),$([OX1-])])([OX2][#6;!$(C=[O,N,S])])[OX2][#6;!$(C=[O,N,S])]	0.0576271	0.0686578
1488	FP4	Phosphoric_triester	[PX4D4](=[OX1])([OX2][#6;!$(C=[O,N,S])])([OX2][#6;!$(C=[O,N,S])])[OX2][#6;!$(C=[O,N,S])]	0.177966	0.13562
1489	FP4	Phosphoric_monoamide	[PX4D4](=[OX1])([$([OX2H]),$([OX1-])])([$([OX2H]),$([OX1-])])[#7X3;$([H2]),$([H1][#6;!$(C=[O,N,S])]),$([#7]([#6;!$(C=[O,N,S])])[#6;!$(C=[O,N,S])])]	0.330508	0.133013
1490	FP4	Phosphoric_diamide	[PX4D4](=[OX1])([$([OX2H]),$([OX1-])])([#7X3;$([H2]),$([H1][#6;!$(C=[O,N,S])]),$([#7]([#6;!$(C=[O,N,S])])[#6;!$(C=[O,N,S])])])[#7X3;$([H2]),$([H1][#6;!$(C=[O,N,S])]),$([#7]([#6;!$(C=[O,N,S])])[#6;!$(C=[O,N,S])])]	0.308475	0.167552
1491	FP4	Phosphoric_triamide	[PX4D4](=[OX1])([#7X3;$([H2]),$([H1][#6;!$(C=[O,N,S])]),$([#7]([#6;!$(C=[O,N,S])])[#6;!$(C=[O,N,S])])])([#7X3;$([H2]),$([H1][#6;!$(C=[O,N,S])]),$([#7]([#6;!$(C=[O,N,S])])[#6;!$(C=[O,N,S])])])[#7X3;$([H2]),$([H1][#6;!$(C=[O,N,S])]),$([#7]([#6;!$(C=[O,N,S])])[#6;!$(C=[O,N,S])])]	0.280226	0.164338
1492	FP4	Phosphoric_monoestermonoamide	[PX4D4](=[OX1])([$([OX2H]),$([OX1-])])([OX2][#6;!$(C=[O,N,S])])[#7X3;$([H2]),$([H1][#6;!$(C=[O,N,S])]),$([#7]([#6;!$(C=[O,N,S])])[#6;!$(C=[O,N,S])])]	0.332203	0.136977
1493	FP4	Phosphoric_diestermonoamide	[PX4D4](=[OX1])([OX2][#6;!$(C=[O,N,S])])([OX2][#6;!$(C=[O,N,S])])[#7X3;$([H2]),$([H1][#6;!$(C=[O,N,S])]),$([#7]([#6;!$(C=[O,N,S])])[#6;!$(C=[O,N,S])])]	0.314124	0.142602
1494	FP4	Phosphoric_monoesterdiamide	[PX4D4](=[OX1])([OX2][#6;!$(C=[O,N,S])])([#7X3;$([H2]),$([H1][#6;!$(C=[O,N,S])]),$([#7]([#6;!$(C=[O,N,S])])[#6;!$(C=[O,N,S])])])[#7X3;$([H2]),$([H1][#6;!$(C=[O,N,S])]),$([#7]([#6;!$(C=[O,N,S])])[#6;!$(C=[O,N,S])])]	0.351412	0.156326
1495	FP4	Phosphoric_acid_derivative	[PX4D4](=[!#6])([!#6])([!#6])[!#6]	0.216384	0.15407
1496	FP4	Phosphinic_acid	[PX4;$([H2]),$([H1][#6]),$([H0]([#6])[#6])](=[OX1])[$([OX2H]),$([OX1-])]	0.189266	0.120353
1497	FP4	Phosphinic_ester	[PX4;$([H2]),$([H1][#6]),$([H0]([#6])[#6])](=[OX1])[OX2][#6;!$(C=[O,N,S])]	0.0367232	0.0278258
1498	FP4	Phosphinic_amide	[PX4;$([H2]),$([H1][#6]),$([H0]([#6])[#6])](=[OX1])[#7X3;$([H2]),$([H1][#6;!$(C=[O,N,S])]),$([#7]([#6;!$(C=[O,N,S])])[#6;!$(C=[O,N,S])])]	0.0937853	0.0888362
1499	FP4	Phosphinic_acid_derivative	[PX4;$([H2]),$([H1][#6]),$([H0]([#6])[#6])](=[!#6])[!#6]	0.0581921	0.0828875
1500	FP4	Phosphonous_acid	[PX3;$([H1]),$([H0][#6])]([$([OX2H]),$([OX1-])])[$([OX2H]),$([OX1-])]	0	0
1501	FP4	Phosphonous_monoester	[PX3;$([H1]),$([H0][#6])]([$([OX2H]),$([OX1-])])[OX2][#6;!$(C=[O,N,S])]	0	0
1502	FP4	Phosphonous_diester	[PX3;$([H1]),$([H0][#6])]([OX2][#6;!$(C=[O,N,S])])[OX2][#6;!$(C=[O,N,S])]	0	0
1503	FP4	Phosphonous_monoamide	[PX3;$([H1]),$([H0][#6])]([$([OX2H]),$([OX1-])])[#7X3;$([H2]),$([H1][#6;!$(C=[O,N,S])]),$([#7]([#6;!$(C=[O,N,S])])[#6;!$(C=[O,N,S])])]	0	0
1504	FP4	Phosphonous_diamide	[PX3;$([H1]),$([H0][#6])]([#7X3;$([H2]),$([H1][#6;!$(C=[O,N,S])]),$([#7]([#6;!$(C=[O,N,S])])[#6;!$(C=[O,N,S])])])[#7X3;$([H2]),$([H1][#6;!$(C=[O,N,S])]),$([#7]([#6;!$(C=[O,N,S])])[#6;!$(C=[O,N,S])])]	0	0
1505	FP4	Phosphonous_esteramide	[PX3;$([H1]),$([H0][#6])]([OX2][#6;!$(C=[O,N,S])])[#7X3;$([H2]),$([H1][#6;!$(C=[O,N,S])]),$([#7]([#6;!$(C=[O,N,S])])[#6;!$(C=[O,N,S])])]	0.0723164	0.0823899
1506	FP4	Phosphonous_derivatives	[PX3;$([D2]),$([D3][#6])]([!#6])[!#6]	0.218079	0.15636
1507	FP4	Phosphinous_acid	[PX3;$([H2]),$([H1][#6]),$([H0]([#6])[#6])][$([OX2H]),$([OX1-])]	0.0276836	0.0246377
1508	FP4	Phosphinous_ester	[PX3;$([H2]),$([H1][#6]),$([H0]([#6])[#6])][OX2][#6;!$(C=[O,N,S])]	0.00564972	0.00980018
1509	FP4	Phosphinous_amide	[PX3;$([H2]),$([H1][#6]),$([H0]([#6])[#6])][#7X3;$([H2]),$([H1][#6;!$(C=[O,N,S])]),$([#7]([#6;!$(C=[O,N,S])])[#6;!$(C=[O,N,S])])]	0.108475	0.0636921
1510	FP4	Phosphinous_derivatives	[PX3;$([H2]),$([H1][#6]),$([H0]([#6])[#6])][!#6]	0.0926554	0.0936962
1511	FP4	Quart_silane	[SiX4]([#6])([#6])([#6])[#6]	0.0039548	0.00904458
1512	FP4	Non-quart_silane	[SiX4;$([H1]([#6])([#6])[#6]),$([H2]([#6])[#6]),$([H3][#6]),$([H4])]	0.333898	0.198334
1513	FP4	Silylmonohalide	[SiX4]([FX1,ClX1,BrX1,IX1])([#6])([#6])[#6]	0.019774	0.0204351
1514	FP4	Het_trialkylsilane	[SiX4]([!#6])([#6])([#6])[#6]	0.0101695	0.0451496
1515	FP4	Dihet_dialkylsilane	[SiX4]([!#6])([!#6])([#6])[#6]	0.0276836	0.0215011
1516	FP4	Trihet_alkylsilane	[SiX4]([!#6])([!#6])([!#6])[#6]	0	0
1517	FP4	Silicic_acid_derivative	[SiX4]([!#6])([!#6])([!#6])[!#6]	0	0
1518	FP4	Trialkylborane	[BX3]([#6])([#6])[#6]	0	0
1519	FP4	Boric_acid_derivatives	[BX3]([!#6])([!#6])[!#6]	0.0655367	0.0326151
1520	FP4	Boronic_acid_derivative	[BX3]([!#6])([!#6])[!#6]	0.00847458	0.0175923
1521	FP4	Borohydride	[BH1,BH2,BH3,BH4]	0.10226	0.0528909
1522	FP4	Quaternary_boron	[BX4]	0.211864	0.0952701
1523	FP4	Aromatic	a	0.168362	0.0523561
1524	FP4	Heterocyclic	[!#6;!R0]	0	0
1525	FP4	Epoxide	[OX2r3]1[#6r3][#6r3]1	0.00169492	0.0200932
1526	FP4	NH_aziridine	[NX3H1r3]1[#6r3][#6r3]1	0.0677966	0.112666
1527	FP4	Spiro	[D4R;$(*(@*)(@*)(@*)@*)]	0	0
1528	FP4	Annelated_rings	[R;$(*(@*)(@*)@*);!$([R2;$(*(@*)(@*)(@*)@*)])]@[R;$(*(@*)(@*)@*);!$([R2;$(*(@*)(@*)(@*)@*)])]	0.000564972	0.000859309
1529	FP4	Bridged_rings	[R;$(*(@*)(@*)@*);!$([D4R;$(*(@*)(@*)(@*)@*)]);!$([R;$(*(@*)(@*)@*);!$([R2;$(*(@*)(@*)(@*)@*)])]@[R;$(*(@*)(@*)@*);!$([R2;$(*(@*)(@*)(@*)@*)])])]	0.00734463	0.02529
1530	FP4	Sugar_pattern_1	[OX2;$([r5]1@C@C@C(O)@C1),$([r6]1@C@C@C(O)@C(O)@C1)]	0.0254237	0.0324401
1531	FP4	Sugar_pattern_2	[OX2;$([r5]1@C(!@[OX2,NX3,SX2,FX1,ClX1,BrX1,IX1])@C@C@C1),$([r6]1@C(!@[OX2,NX3,SX2,FX1,ClX1,BrX1,IX1])@C@C@C@C1)]	0.0367232	0.0625249
1532	FP4	Sugar_pattern_combi	[OX2;$([r5]1@C(!@[OX2,NX3,SX2,FX1,ClX1,BrX1,IX1])@C@C(O)@C1),$([r6]1@C(!@[OX2,NX3,SX2,FX1,ClX1,BrX1,IX1])@C@C(O)@C(O)@C1)]	0.146893	0.0866796
1533	FP4	Sugar_pattern_2_reducing	[OX2;$([r5]1@C(!@[OX2H1])@C@C@C1),$([r6]1@C(!@[OX2H1])@C@C@C@C1)]	0.161017	0.0823253
1534	FP4	Sugar_pattern_2_alpha	[OX2;$([r5]1@[C@@](!@[OX2,NX3,SX2,FX1,ClX1,BrX1,IX1])@C@C@C1),$([r6]1@[C@@](!@[OX2,NX3,SX2,FX1,ClX1,BrX1,IX1])@C@C@C@C1)]	0.000564972	8.4512e-06
1535	FP4	Sugar_pattern_2_beta	[OX2;$([r5]1@[C@](!@[OX2,NX3,SX2,FX1,ClX1,BrX1,IX1])@C@C@C1),$([r6]1@[C@](!@[OX2,NX3,SX2,FX1,ClX1,BrX1,IX1])@C@C@C@C1)]	0.00169492	0.00314406
1536	FP4	##Poly_sugar_1	([OX2;$([r5]1@C@C@C(O)@C1),$([r6]1@C@C@C(O)@C(O)@C1)].[OX2;$([r5]1@C@C@C(O)@C1),$([r6]1@C@C@C(O)@C(O)@C1)])	0.0254237	0.0356039
1537	FP4	##Poly_sugar_2	([OX2;$([r5]1@C(!@[OX2,NX3,SX2,FX1,ClX1,BrX1,IX1])@C@C@C1),$([r6]1@C(!@[OX2,NX3,SX2,FX1,ClX1,BrX1,IX1])@C@C@C@C1)].[OX2;$([r5]1@C(!@[OX2,NX3,SX2,FX1,ClX1,BrX1,IX1])@C@C@C1),$([r6]1@C(!@[OX2,NX3,SX2,FX1,ClX1,BrX1,IX1])@C@C@C@C1)])	0	0
1538	FP4	Conjugated_double_bond	*=*[*]=,#,	0.000564972	0.00021222
1539	FP4	Conjugated_tripple_bond	*#*[*]=,#,	0.0152542	0.0492011
1540	FP4	Cis_double_bond	*/[D2]=[D2]\*	0.00112994	0.000906186
1541	FP4	Trans_double_bond	*/[D2]=[D2]/*	0.0118644	0.0182701
1542	FP4	Mixed_anhydrides	[$(*=O),$([#16,#14,#5]),$([#7]([#6]=[OX1]))][#8X2][$(*=O),$([#16,#14,#5]),$([#7]([#6]=[OX1]))]	0	0
1543	FP4	Halogen_on_hetero	[FX1,ClX1,BrX1,IX1][!#6]	0	0
1544	FP4	Halogen_multi_subst	[F,Cl,Br,I;!$([X1]);!$([X0-])]	0	0
1545	FP4	Trifluoromethyl	[FX1][CX4;!$([H0][Cl,Br,I]);!$([F][C]([F])([F])[F])]([FX1])([FX1])	0	0
1546	FP4	C_ONS_bond	[#6]~[#7,#8,#16]	0.00169492	0.0016406
1547	FP4	Charged	[!+0]	0.00112994	0.0123174
1548	FP4	Anion	[-1,-2,-3,-4,-5,-6,-7]	0.000564972	0.000128439
1549	FP4	Kation	[+1,+2,+3,+4,+5,+6,+7]	0	0
1550	FP4	Salt	([-1,-2,-3,-4,-5,-6,-7]).([+1,+2,+3,+4,+5,+6,+7])	0.0163842	0.0209372
1551	FP4	##Zwitterion	([-1,-2,-3,-4,-5,-6,-7].[+1,+2,+3,+4,+5,+6,+7])	0.00112994	0.00195889
1552	FP4	1,3-Tautomerizable	[$([#7X2,OX1,SX1]=*[!H0;!$([a;!n])]),$([#7X3,OX2,SX2;!H0]*=*),$([#7X3,OX2,SX2;!H0]*	0	0
1553	FP4	1,5-Tautomerizable	[$([#7X2,OX1,SX1]=,	0	0
1554	FP4	Rotatable_bond	[!$(*#*)&!D1]-!@[!$(*#*)&!D1]	0.00112994	0.00970978
1555	FP4	Michael_acceptor	[CX3]=[CX3][$([CX3]=[O,N,S]),$(C#[N]),$([S,P]=[OX1]),$([NX3]=O),$([NX3+](=O)[O-])]	0.163277	0.126014
1556	FP4	Dicarbodiazene	[CX3](=[OX1])[NX2]=[NX2][CX3](=[OX1])	0.00621469	0.0200328
1557	FP4	CH-acidic	[$([CX4;!$([H0]);!$(C[!#6;!$([P,S]=O);!$(N(~O)~O)])][$([CX3]=[O,N,S]),$(C#[N]),$([S,P]=[OX1]),$([NX3]=O),$([NX3+](=O)[O-]);!$(*[S,O,N;H1,H2]);!$([*+0][S,O;X1-])]),$([CX4;!$([H0])]1[CX3]=[CX3][CX3]=[CX3]1)]	0.184746	0.0866455
1558	FP4	CH-acidic_strong	[CX4;!$([H0]);!$(C[!#6;!$([P,S]=O);!$(N(~O)~O)])]([$([CX3]=[O,N,S]),$(C#[N]),$([S,P]=[OX1]),$([NX3]=O),$([NX3+](=O)[O-]);!$(*[S,O,N;H1,H2]);!$([*+0][S,O;X1-])])[$([CX3]=[O,N,S]),$(C#[N]),$([S,P]=[OX1]),$([NX3]=O),$([NX3+](=O)[O-]);!$(*[S,O,N;H1,H2]);!$([*+0][S,O;X1-])]	0.0214689	0.0141956
1559	FP4	Chiral_center_specified	[$([*@](~*)(~*)(*)*),$([*@H](*)(*)*),$([*@](~*)(*)*),$([*@H](~*)~*)]	0.0146893	0.00143545
