# Supplementary material for: Efficient discovery of responses of proteins to compounds using active learning
Source: BMC Bioinformatics. 2014 May 16;15:143. doi: 10.1186/1471-2105-15-143 (PMC4030446; doi:10.1186/1471-2105-15-143)
Supplement: Additional file 8 — List of PubChem Assays Utilized. The PubChem assay ID (AssayID), data structure (DataStructure), target gene (GeneID), effect type (EffectType) and experiment type are listed for all assays used in this work. The structure of the data is shown to indicate how data were scaled. Some assays had activity scores which ranged from 0 – 100 and others needed to be rescaled. Some assay results were stored in a tiered format. For these assays, results from the lowest tier were used and rescaled to match a range from 0 – 100. [file 1471-2105-15-143-S8.csv]

DataOrg	AssayID	GeneID	EffectType	ExperimentType
OK	571	112822	Inhibition	In vivo
OK	574	112822	Activation	In vivo
OK	701	119763	Inhibition	In vitro
OK	800	119763	Inhibition	In vitro
Rescaled	687	180352	Inhibition	In vitro
OK	798	180352	Inhibition	In vitro
OK	759	190938	Inhibition	In vitro
OK	950	231632	Inhibition	In vitro
OK	1276	257380	Activation	In vivo
OK	1285	257380	Inhibition	In vivo
OK	1046	339641	Inhibition	In vitro
Rescaled	1511	487738	Activation	In vivo
OK	1007	510901	Inhibition	In vitro
OK	2129	510901	Inhibition	In vitro
OK	560	548814	Activation	In vivo
OK	561	548814	Inhibition	In vivo
OK	1467	757912	Inhibition	In vitro
OK	853	1170192	Inhibition	In vivo
OK	952	1572493	Inhibition	In vitro
OK	746	2507196	Inhibition	In vitro
Tiered	2073	2625023	Inhibition	In vitro
OK	727	3183518	Inhibition	In vitro
Rescaled	429	4261762	Inhibition	In vitro
OK	2796	4502003	Activation	In vivo
OK	2797	4502331	Activation	In vivo
Tiered	1665	4503131	Inhibition	In vivo
Rescaled	460	4503155	Inhibition	In vitro
Tiered	778	4503219	Inhibition	In vitro
Tiered	1025	4503219	Activation	In vitro
OK	485358	4503385	Activation	In vivo
OK	440	4503779	Inhibition	In vivo
OK	570	4505209	Inhibition	In vitro
OK	1040	4505445	Inhibition	In vivo
OK	1304	4505445	Activation	In vivo
OK	793	4505447	Inhibition	In vivo
OK	1359	4505447	Activation	In vivo
OK	524	4506055	Inhibition	In vitro
OK	2417	4506243	Inhibition	In vivo
Tiered	2006	4507785	Inhibition	In vitro
OK	2177	4581413	Inhibition	In vitro
OK	1008	4757840	Inhibition	In vitro
Tiered	368	4757950	Inhibition	In vitro
Tiered	1654	4758208	Inhibition	In vitro
Tiered	1992	4758208	Inhibition	In vitro
OK	1974	4758484	Inhibition	In vitro
OK	2174	5453722	Inhibition	In vitro
OK	803	6016094	Activation	In vivo
OK	828	6016094	Inhibition	In vivo
OK	920	6274552	Inhibition	In vivo
OK	932	6274552	Activation	In vivo
Tiered	618	6690534	Inhibition	In vivo
OK	873	6912644	Inhibition	In vitro
OK	1009	7582271	Inhibition	In vitro
OK	1021	7582271	Inhibition	In vitro
OK	1022	7582271	Inhibition	In vitro
OK	2130	7706645	Inhibition	In vitro
OK	2291	7706645	Inhibition	In vitro
OK	757	8574038	Inhibition	In vitro
OK	764	8574038	Inhibition	In vitro
Tiered	1018	8744934	Inhibition	In vitro
Rescaled	633	10835013	Inhibition	In vitro
OK	1458	10937869	Activation	In vivo
Tiered	1566	11545912	Inhibition	In vivo
OK	1203	12803275	Activation	In vivo
OK	449	13027636	Activation	In vivo
OK	1044	13027636	Activation	In vivo
Rescaled	2718	13128862	Inhibition	In vitro
OK	862	13272532	Inhibition	In vivo
OK	871	13272532	Activation	In vivo
Tiered	777	13699818	Inhibition	In vitro
Tiered	1024	13699818	Activation	In vitro
OK	1509	15929025	Activation	In vivo
OK	1510	15929025	Inhibition	In vivo
Tiered	1209	16878311	Inhibition	In vitro
Tiered	1214	16878311	Activation	In vitro
Tiered	1216	16878311	Activation	In vitro
Tiered	1220	16878311	Inhibition	In vitro
Tiered	1217	17391426	Inhibition	In vitro
Tiered	1229	17391426	Activation	In vitro
Tiered	521	18375660	Inhibition	In vitro
OK	720	19860819	Inhibition	In vitro
Tiered	1434	19923198	Inhibition	In vitro
Tiered	1496	19923198	Inhibition	In vitro
OK	522	20070193	Inhibition	In vivo
OK	525	20070193	Activation	In vivo
Rescaled	2462	20336315	Inhibition	In vivo
Tiered	619	21359873	Inhibition	In vitro
Rescaled	2097	21361340	Inhibition	In vitro
OK	1530	22035600	Inhibition	In vitro
Rescaled	631	22538455	Activation	In vitro
OK	1051	22538455	Activation	In vitro
OK	951	23396469	Inhibition	In vitro
OK	1515	24119166	Inhibition	In vitro
Tiered	568	24234686	Inhibition	In vitro
OK	707	27597073	Inhibition	In vitro
OK	717	27597073	Activation	In vitro
Tiered	748	27894344	Activation	In vitro
Tiered	1240	27894344	Activation	In vitro
OK	940	31881630	Inhibition	In vivo
OK	1422	31881630	Inhibition	In vivo
OK	731	32307126	Activation	In vitro
OK	2435	32307152	Activation	In vivo
Tiered	2058	33695097	Inhibition	In vivo
Tiered	1961	33695107	Activation	In vivo
Tiered	2013	33695107	Inhibition	In vivo
OK	1987	37589898	Inhibition	In vitro
Rescaled	2240	38156699	Inhibition	In vivo
OK	1448	38174238	Activation	In vivo
OK	782	38201619	Inhibition	In vitro
OK	485	38788193	Inhibition	In vivo
Tiered	1777	39725940	Activation	In vivo
Tiered	1778	39725940	Inhibition	In vivo
Tiered	1817	40849930	Inhibition	In vitro
OK	604	41872583	Inhibition	In vitro
OK	1326	42741659	Inhibition	In vivo
OK	1529	42794767	Inhibition	In vitro
OK	2012	45219878	Inhibition	In vitro
OK	2014	46367787	Inhibition	In vitro
OK	1461	46395496	Inhibition	In vivo
OK	1321	47123300	Inhibition	In vivo
OK	1385	49168602	Inhibition	In vitro
Rescaled	2650	49574532	Inhibition	In vitro
OK	441	54112388	Inhibition	In vivo
OK	784	55584151	Activation	In vivo
OK	811	55662034	Inhibition	In vivo
OK	861	55662034	Inhibition	In vivo
OK	567	55956923	Activation	In vivo
OK	612	55956923	Inhibition	In vivo
OK	1906	55958172	Inhibition	In vitro
OK	761	56202836	Inhibition	In vitro
OK	1246	56417702	Inhibition	In vivo
OK	2235	56790945	Inhibition	In vitro
OK	1032	62201602	Activation	In vitro
OK	1049	62201602	Activation	In vitro
OK	1325	62526033	Inhibition	In vivo
OK	453	63102437	Inhibition	In vitro
Rescaled	2557	67191027	Inhibition	In vitro
OK	528	67191027	Activation	In vivo
Rescaled	529	67191027	Inhibition	In vivo
OK	436	68565074	Inhibition	In vitro
OK	2057	78070770	Inhibition	In vitro
OK	1789	83318444	Inhibition	In vitro
OK	1792	83699673	Inhibition	In vivo
Tiered	1499	89191865	Activation	In vivo
Rescaled	1230	89993689	Inhibition	In vivo
OK	1481	111305821	Inhibition	In vitro
OK	1274	115298672	Inhibition	In vitro
Tiered	797	115529463	Inhibition	In vitro
Tiered	518	116734717	Inhibition	In vitro
Tiered	614	116734717	Inhibition	In vitro
Tiered	615	116734717	Inhibition	In vitro
Tiered	813	116734717	Activation	In vitro
Tiered	1001	116734717	Activation	In vitro
Tiered	1012	116734717	Inhibition	In vitro
Tiered	1135	116734717	Inhibition	In vitro
Tiered	1136	116734717	Activation	In vitro
Rescaled	629	118764400	Inhibition	In vitro
OK	1446	119579178	Inhibition	In vivo
OK	583	123271505	Inhibition	In vitro
OK	1700	124263658	Inhibition	In vivo
OK	729	134244587	Activation	In vivo
OK	736	134244587	Inhibition	In vivo
OK	1416	134304838	Inhibition	In vivo
OK	2751	153217451	Inhibition	In vitro
Tiered	690	157266296	Inhibition	In vitro
Tiered	696	157266296	Activation	In vitro
OK	1469	189491771	Inhibition	In vitro
OK	1479	189491771	Inhibition	In vitro
OK	2300	216409728	Inhibition	In vitro
OK	485272	216548487	Inhibition	In vitro
Tiered	1565	219689097	Inhibition	In vitro
OK	485270	222080095	Inhibition	In vivo
Tiered	1239	223468676	Activation	In vivo
OK	640	224586929	Inhibition	In vitro
Tiered	1779	224586929	Inhibition	In vitro
OK	606	224586931	Inhibition	In vitro
OK	697	224586931	Activation	In vitro
