# Supplementary material for: Efficient discovery of responses of proteins to compounds using active learning
Source: BMC Bioinformatics. 2014 May 16;15:143. doi: 10.1186/1471-2105-15-143 (PMC4030446; doi:10.1186/1471-2105-15-143)
Supplement: Additional file 9 — List of PubChem Compounds Utilized. This file contains a list of PubChem chemical IDs for all compounds used in this experiment. [file 1471-2105-15-143-S9.txt]

5308416, 2949121, 16018091, 5111812, 1507333, 3620865, 5310853, 5931017, 1212427, 44498956, 3440653, 5308433, 4882454, 16187415, 2818072, 15990810, 1081371, 23724060, 950302, 5406751, 3244064, 15990818, 1114147, 5308452, 16547877, 44498982, 2883623, 5406761, 3342378, 44499559, 5308461, 819246, 4096047, 1114160, 786481, 16810037, 16302089, 3604536, 2293817, 3244090, 1245243, 7733308, 16023615, 6619200, 2359361, 5177411, 2205176, 3113033, 655434, 16187469, 1294349, 655440, 2228306, 229459, 4554836, 294997, 262230, 6062168, 16023643, 1081436, 649914, 720990, 3240766, 1092651, 649915, 786532, 3233126, 627403, 3506193, 23724137, 9551756, 3610002, 3167554, 3244142, 1441905, 4259955, 4259956, 393333, 5341302, 823807, 2162809, 6488186, 819326, 2556032, 23724161, 819330, 23724163, 229511, 655496, 4275052, 4259978, 16187532, 44493506, 23724175, 16023696, 979611, 6226066, 2850964, 2982039, 950424, 3806575, 23724188, 1015965, 32739, 655520, 44499105, 2824941, 655524, 3577201, 2916380, 2392235, 5928945, 2949295, 6488240, 17366432, 655540, 655541, 1245366, 16001737, 2883768, 2441247, 4587709, 4260035, 3834053, 1736902, 15992449, 1094410, 3298679, 5308621, 852174, 4817106, 2818260, 2228438, 1343704, 23724251, 16023772, 845633, 2883621, 655587, 16000658, 7151274, 3244071, 3145964, 2288338, 44488061, 5308656, 6141278, 16274814, 16187639, 11840212, 3244283, 9584682, 3244287, 3244289, 5341442, 3571971, 1380288, 23724296, 44499209, 3133487, 2403031, 15991053, 2883854, 655405, 3244304, 1534557, 655639, 5341464, 655642, 3129391, 2887986, 16034522, 1004933, 3146016, 15990832, 3244325, 23757094, 2818344, 4882729, 15991083, 3244334, 802867, 5865879, 16187703, 2851128, 590137, 2870310, 23724350, 4259893, 1900864, 65859, 655685, 16023878, 1190625, 4456776, 5297548, 3146058, 1016140, 5308749, 4882766, 2889101, 16007649, 2883921, 2916690, 699107, 5734740, 3244373, 2982231, 885080, 4555097, 1442138, 5144923, 2392412, 16187743, 44499296, 3604833, 16023906, 1442147, 16301671, 1180008, 786793, 9442144, 15991147, 23724397, 459121, 44499315, 17367412, 1081717, 719067, 2883959, 1473673, 3211641, 16023930, 2741653, 23724416, 294976, 23724418, 3113347, 2889110, 16023943, 25067912, 15991177, 645729, 726423, 1245580, 16187791, 1114512, 15991185, 17367442, 23757203, 2818455, 3217756, 3244442, 7831963, 3434899, 16187806, 5308831, 3238640, 2752930, 24871332, 2359717, 1474328, 5308839, 5407144, 5341610, 3146156, 2818477, 44499374, 5292104, 885171, 2195892, 3233182, 885176, 16023994, 44499388, 16187838, 7111103, 16024000, 16318914, 655784, 3952088, 2982341, 44499398, 4899145, 5702089, 1485559, 2228684, 3244494, 688591, 73121, 2818514, 5407187, 2228103, 1475029, 5702102, 24871383, 16195800, 1381796, 6487875, 754139, 4030942, 873893, 5308897, 5730631, 983525, 1475046, 5687326, 15991273, 16024044, 24871405, 15991278, 3211759, 15991280, 2327025, 15991283, 4686325, 16017806, 655864, 16024057, 3506683, 5702140, 5702141, 1245694, 1481309, 219691, 295425, 2894785, 2037164, 2916876, 655885, 98830, 655887, 4293137, 24871443, 4319541, 655893, 5702169, 3211805, 2818590, 682757, 5210656, 3441185, 16024100, 16187941, 4109214, 1893203, 2785832, 16187946, 2991897, 5702189, 2261550, 1475120, 44499505, 16187956, 1442357, 2818615, 16187960, 5308985, 2458170, 15991355, 25068094, 5702208, 1245763, 3605061, 5702214, 16034572, 3539530, 1049166, 781069, 33360, 1359971, 655956, 754261, 5309015, 655460, 5210714, 2458204, 5341789, 8028769, 5702242, 9207910, 2878225, 16188010, 1242793, 5309036, 2261613, 1606258, 15991411, 7832180, 1049205, 5833335, 1409656, 3113593, 2949756, 2244714, 5735038, 16024192, 2949761, 2916994, 44499587, 24789227, 656006, 4915847, 25068168, 2064492, 5309066, 1442443, 1442444, 3932813, 15991438, 15991439, 2327185, 2196114, 44499603, 6602862, 15991446, 2894790, 1082009, 5309082, 1258095, 787100, 656029, 656030, 44499615, 16188065, 33443, 16188068, 660934, 16024230, 852647, 3244712, 1475241, 1471957, 15991467, 3113646, 4876283, 4784816, 1311409, 2818740, 3412907, 44499640, 15991481, 1278650, 25068220, 5341885, 16012357, 710091, 623300, 16023670, 787142, 44499656, 1147593, 655479, 1442509, 1049294, 2228943, 6226640, 18530424, 2978809, 1344213, 4144136, 16187513, 5735128, 15991513, 4358874, 2330678, 15991516, 656093, 4588254, 44499679, 16024290, 2786019, 2294501, 951014, 632880, 1311464, 818347, 3113706, 970886, 5210862, 3375860, 2228981, 16673577, 5309176, 1016572, 16024317, 2987477, 5309184, 712290, 6463880, 16188163, 5210885, 3769094, 2917127, 3146505, 2917130, 5243659, 16188172, 2818830, 3146512, 780184, 4423811, 1147670, 5346777, 16024349, 2790046, 13075232, 5341987, 426788, 6466353, 2097287, 1016620, 4621101, 3347933, 645976, 5112626, 15991603, 1450139, 2392887, 44499769, 3572541, 600149, 3244864, 44499777, 16193489, 5342019, 3769157, 2982726, 5178183, 3670856, 1540940, 3146574, 747866, 656210, 1377108, 5309269, 2102636, 1868635, 25068382, 2229088, 2219428, 15991653, 4653927, 2949992, 1246057, 713628, 5309291, 4571282, 5309294, 2222909, 16745330, 2360179, 5309302, 3233876, 16024441, 2982778, 15991676, 873962, 2894656, 1442690, 44504555, 44142788, 1475462, 1377160, 3900297, 3145758, 2293911, 5735309, 16024462, 972269, 9601176, 164754, 24980291, 5309333, 852886, 5735319, 16188312, 893666, 7996314, 4347375, 2884509, 44144112, 15991714, 1442723, 3244965, 44499878, 2098087, 820136, 1475498, 5308573, 2917296, 5309362, 1082291, 3244981, 787382, 16001865, 15991736, 44499897, 2425788, 24790507, 918465, 5342146, 1180612, 3839478, 852934, 1294497, 44499912, 2950089, 1181726, 15991757, 3245007, 5309392, 42628217, 3376082, 2884563, 44499924, 650346, 2261974, 3921401, 16188376, 669083, 4614991, 4719580, 16745438, 991, 15991776, 16328988, 3245026, 1185275, 5309412, 9438182, 590824, 2884585, 3212266, 2343079, 5309422, 16029181, 6620144, 16024561, 5309426, 16026552, 5342198, 16024567, 721915, 2098173, 44499970, 5895129, 15991815, 4883464, 1246218, 5899277, 9551735, 846598, 24544277, 5172057, 3245080, 5309465, 2720794, 3441691, 2206554, 6161440, 3965985, 2222939, 670038, 16745509, 2699491, 4116869, 5768233, 3114026, 5702699, 3217778, 2819118, 4097071, 3146800, 6100488, 6030387, 5243956, 1147957, 3146806, 759305, 773647, 44499124, 6292539, 230460, 2884670, 3441727, 44500034, 1152523, 3114053, 23612563, 3245131, 3146829, 4883535, 3146832, 4555857, 3605589, 3245142, 820311, 2535777, 3146841, 2098266, 44504591, 44500061, 4588639, 728912, 4588641, 16352355, 984164, 16745574, 16745575, 5343673, 3179625, 15991914, 2819179, 16188524, 5309549, 754799, 22512752, 1119763, 5440628, 16188533, 754807, 17368185, 16030921, 2337642, 951425, 4064387, 22512772, 5899398, 2851975, 5309576, 2583404, 16024714, 5338938, 853132, 2065549, 2098319, 15991954, 5341379, 1115286, 3802263, 1868952, 853145, 3245210, 1901725, 44500126, 5309599, 591008, 16034672, 1279138, 2825798, 3245222, 5309607, 18580648, 3528220, 1488341, 16188587, 2131117, 15991986, 16188596, 2741790, 1207, 1115320, 754873, 3422206, 754877, 16024767, 3245248, 721022, 2769099, 2163908, 3212486, 16029217, 2426060, 1475789, 22512847, 3155589, 951505, 885971, 16745684, 5309658, 16188637, 2262239, 879483, 6489317, 656615, 2622696, 66793, 3572971, 2950380, 16024813, 1246450, 558323, 2852084, 2213945, 2905641, 3245305, 16188666, 3212539, 623870, 1180927, 3245312, 1508610, 2622723, 3245317, 2819334, 15992071, 2983176, 1857068, 3212554, 5113099, 787724, 16024846, 4556047, 2884880, 44602167, 44500242, 4523283, 15992085, 5342486, 2850075, 2527704, 16188698, 5342492, 918815, 18580770, 5341403, 16029478, 722214, 5309735, 690253, 4883754, 1043335, 1049900, 3474733, 3147054, 1148004, 44500273, 376484, 750345, 5506357, 5342518, 5342519, 16745784, 6620473, 3540282, 787771, 5204874, 44488245, 3182871, 2998496, 4566424, 2262339, 1312070, 2884935, 1263311, 3245385, 5342538, 15992139, 951628, 44500301, 2893722, 5702993, 16187619, 6096212, 5309781, 6620502, 629405, 4097369, 16024926, 15992160, 689505, 3245410, 3147107, 1380, 951653, 886118, 44500327, 558440, 2884969, 4964583, 5309804, 5091259, 4457839, 4457842, 1148276, 16188789, 1475958, 5768567, 5071619, 1271213, 2426234, 16024955, 16188796, 5113213, 4326782, 4195711, 3179904, 2819457, 5309826, 2834667, 2999340, 3507590, 1181063, 16024971, 16188814, 3245455, 2905793, 44500370, 5768595, 5342613, 5703062, 16329625, 722328, 2098588, 886173, 10061214, 2360735, 5342624, 7192816, 3245474, 865314, 9209253, 1213862, 1476007, 16188843, 3147181, 3179950, 15992240, 16188849, 3278258, 591284, 18580917, 2283081, 4163001, 2819515, 99773, 16745918, 16188863, 18580928, 16745923, 2998518, 16025031, 1189381, 3162818, 6620623, 24789240, 3245522, 4163027, 1824334, 3212758, 15992279, 722392, 2829220, 6620635, 2164188, 5342688, 5670369, 5309922, 16677500, 2852326, 1050087, 868604, 16745962, 3147243, 2229740, 44500461, 3246319, 5342703, 877319, 1082865, 3212786, 5936723, 7341556, 15992309, 44500471, 853497, 3332362, 5342715, 2852349, 5408254, 7177728, 4130305, 1148418, 44500700, 5342725, 2885127, 15992328, 3746732, 5309962, 15992331, 16745996, 6619394, 3245582, 2894765, 23823889, 3212819, 3999252, 2033173, 6489623, 230936, 3923252, 4228638, 16190240, 5116361, 3656429, 4256481, 4195878, 3245607, 2950696, 1082922, 4982316, 16188973, 16672520, 4440328, 689715, 4130358, 5308681, 5768761, 4150879, 16025148, 16025149, 5342782, 15992383, 1345088, 16746049, 4780294, 16188995, 5310020, 15992390, 1082951, 3442248, 16189001, 2820127, 16746060, 2098765, 3442254, 16187661, 16746067, 819470, 6096471, 6489688, 3114587, 3245662, 755296, 1476193, 3769957, 4359782, 6620776, 1076156, 1279596, 649277, 16018365, 2492016, 15999295, 2721395, 6489717, 2164342, 2131578, 951931, 3200711, 24060, 15992446, 6227583, 16000020, 4359809, 1037931, 5998212, 2059201, 4884105, 3212938, 3245707, 4982412, 2370498, 1181326, 16189071, 853649, 1272771, 15992468, 1083029, 16746134, 5899927, 16746139, 2852508, 5459554, 1829829, 2365797, 2878406, 5342887, 1115816, 16187676, 6457004, 4851373, 14969, 886447, 4228784, 6620850, 2786997, 3540662, 24980425, 2885304, 3704505, 863178, 753952, 22578882, 16189123, 4064965, 788167, 2983626, 16401925, 5303245, 1745, 16025301, 16025302, 808569, 2950872, 8750809, 617423, 5342940, 23724325, 1761, 16189154, 2950884, 3639013, 2066150, 1469393, 5310184, 4032236, 2918125, 1774, 2819823, 6063857, 1050354, 2881231, 4228853, 853750, 4916983, 3737337, 4163323, 3245821, 1476350, 16025343, 15992576, 5310209, 2950914, 44500739, 2812886, 3934783, 24980867, 16189192, 100105, 10470544, 20858912, 24671732, 6620942, 2787089, 624402, 5310227, 984854, 44500759, 662760, 16757636, 2998575, 873565, 1267333, 2787104, 3245859, 3245861, 15992614, 16189223, 755497, 3245866, 2197293, 2819886, 16759819, 972424, 2098994, 3245876, 2787125, 6620983, 1247035, 650375, 1853, 22513471, 5310273, 44828483, 2819908, 1863, 15992650, 655671, 1214284, 16025421, 2787151, 886608, 1509201, 16746322, 15992662, 4065111, 3217805, 1732777, 5211995, 5343068, 24414048, 1889, 22579044, 4163429, 5343079, 16025448, 2197353, 16189292, 2819950, 1116015, 5736304, 3091432, 1836914, 3147635, 1050485, 2819958, 2951032, 3245947, 3107818, 624510, 3475327, 4786049, 264066, 3245955, 5343108, 6096773, 16189319, 1509257, 16189322, 4884364, 2885518, 2852751, 16746384, 5343123, 2918292, 2940660, 44500886, 3835800, 3409818, 4163483, 2426780, 5740629, 722846, 2099103, 1247136, 2394017, 2742935, 15992739, 44500900, 3245989, 16025510, 16025511, 603460, 16025513, 16034534, 2885547, 2164652, 3245998, 3180463, 8619952, 15992753, 3246004, 2818377, 16746426, 788411, 2787263, 16189376, 3246020, 1989, 6078143, 5310407, 16025544, 16189385, 15992778, 722891, 5522, 6623226, 3311570, 4065235, 2883918, 2787287, 44500953, 3311578, 5343195, 4163548, 9504733, 1542111, 16746466, 879611, 4556775, 16025576, 1214442, 16012967, 788044, 1289213, 16746480, 5310449, 3246067, 6621172, 2927614, 3151529, 1247224, 5343226, 44500987, 3180540, 4850005, 16025600, 5310465, 1463979, 16025605, 25102342, 2525191, 1906348, 4308941, 18577649, 16025613, 886798, 5346989, 1950040, 3115027, 661166, 25102359, 2852888, 974448, 296986, 2811259, 2197533, 2951198, 2787359, 6522912, 2081, 16189474, 657443, 657445, 3973965, 2951207, 1214505, 718033, 2885675, 16026588, 44501037, 5343278, 5343279, 4533256, 1247282, 16189491, 44501047, 657464, 1116217, 1476666, 16023903, 25102396, 1083453, 919614, 25102400, 3228000, 5343298, 2820163, 3573828, 5310534, 983393, 5736520, 5343305, 2525258, 1116235, 819554, 1312846, 7178319, 3233464, 688483, 5703764, 15992918, 16025691, 2263132, 3115102, 4622433, 821346, 980279, 755814, 3246184, 5310569, 1360231, 4786288, 2811914, 2731027, 755828, 16025718, 16746615, 755832, 25102458, 2918528, 25102465, 16673631, 3129707, 16002070, 15992966, 5343367, 1116296, 15992969, 3770506, 1116299, 16012994, 2918542, 2870836, 3901584, 886929, 44501138, 15992979, 2852287, 2099350, 16189591, 661188, 1050778, 1443995, 15992988, 3311773, 66573, 44501154, 1237415, 8140995, 3147943, 2853032, 3240730, 1476779, 3246254, 3147951, 2820272, 4085448, 44501170, 18563443, 3115189, 8030390, 1149111, 1345725, 657601, 985284, 1476806, 3696303, 2253, 2787534, 3246287, 592080, 3836113, 44602199, 24789369, 830500, 1345754, 15993052, 5310685, 2066654, 44488400, 16025828, 25102566, 4576977, 3115240, 25102569, 2820330, 3146895, 661202, 5736686, 15993071, 44493864, 2951410, 73481, 2951414, 2852647, 988884, 2885882, 1149181, 2197758, 1509632, 16189699, 5310724, 1247495, 3148040, 1190956, 6621451, 2296076, 2951442, 6326547, 4655380, 3227640, 15993110, 1378583, 2430024, 6621465, 6457628, 68089, 742046, 5310751, 1935648, 3246369, 2119387, 3246372, 2097372, 3213608, 5310761, 16025898, 24981501, 4753708, 2918701, 15993134, 25102639, 2353, 395570, 15993139, 4229428, 1182005, 756022, 4458808, 7080252, 2867594, 4655422, 2885951, 5769536, 7768385, 3836227, 16025926, 4426055, 16190267, 5310794, 2944055, 2263373, 16189774, 3115343, 2427216, 2984273, 3610339, 2918740, 7080277, 2984278, 788823, 44501336, 3151588, 15991183, 44496364, 16673466, 6621535, 2361698, 15993187, 3213668, 4295013, 756072, 854377, 2389655, 23724434, 3606894, 2460015, 887154, 690547, 16025972, 2886005, 44501366, 4557175, 3115387, 5310844, 723325, 3246462, 5310847, 1280384, 1476993, 3246466, 6621571, 2436, 16007574, 16189831, 825068, 721303, 726765, 1114520, 3967378, 788883, 2389324, 6605020, 4688280, 16189849, 16189850, 5310876, 2361757, 4786590, 5598277, 4524448, 44501409, 4968791, 4688298, 752962, 5348802, 1076296, 1398515, 4458934, 846921, 44501433, 3244447, 16026044, 3174743, 136949, 44501440, 5900737, 3238987, 1477060, 2885031, 7539142, 44501448, 3755880, 22514122, 1968588, 4426189, 2238195, 844163, 6031825, 44501458, 16026067, 1509845, 3246552, 16026074, 4164059, 2460124, 18579877, 2853344, 797776, 16026083, 16189924, 2197989, 16406316, 16189928, 44501481, 7539178, 1245607, 1313805, 2525677, 42600942, 2099696, 2884008, 16280954, 4557299, 1935860, 816658, 6490615, 44501496, 2853369, 16026110, 2747477, 2263552, 2984449, 6621699, 3124310, 3148295, 2361864, 2202776, 846935, 4243885, 2591248, 16002136, 15993362, 16033151, 16026133, 4011080, 4524569, 6621722, 3844, 6228509, 16288286, 16003736, 15993377, 2394658, 3213860, 1903141, 42601000, 3451996, 16189994, 4975262, 15993916, 16190000, 6111667, 16190005, 756278, 2886200, 657977, 2618, 2886203, 5311036, 854591, 24013853, 1247809, 1739332, 7768645, 5540423, 756296, 3574346, 44496372, 2853454, 5179983, 15993424, 3441080, 3214557, 24816739, 16190036, 6619578, 1673822, 2165345, 16026211, 1502310, 2886246, 2867644, 4328042, 24980583, 952940, 3476078, 4655727, 4360816, 952948, 887413, 650345, 3246713, 15993467, 2624124, 945258, 756351, 2688, 2198145, 2820738, 2689667, 2886277, 2460294, 2886280, 16190089, 3115659, 16834, 2165391, 2394768, 5147281, 1149587, 44202719, 756374, 5343897, 2246727, 1378972, 4673152, 658080, 4079843, 16026484, 2846976, 4098725, 2370673, 854696, 5343913, 5343915, 16026284, 44501678, 4786863, 658097, 44501682, 5343923, 2263733, 3246774, 2951864, 1477305, 5016251, 42601148, 5016254, 658112, 821953, 5146627, 16026308, 76918, 3214024, 16026313, 15990603, 4992119, 2803205, 3574477, 738787, 1542865, 2771, 3865966, 3713328, 559831, 4229848, 68313, 16550618, 2820828, 756447, 658144, 1379041, 1247970, 3836644, 16026341, 2558694, 4047313, 664591, 16029479, 44501741, 756463, 3115760, 15993585, 2788082, 16026355, 3181300, 920311, 2198264, 3162580, 6064890, 3967740, 20876029, 16190206, 690946, 44501763, 16190212, 1182469, 3148550, 8751879, 16190216, 3184428, 4360970, 16190219, 15993612, 3214093, 658190, 1988397, 1051409, 16026386, 2722579, 2388578, 6458134, 16673653, 854809, 2460442, 42601243, 4590364, 2263839, 2231072, 658209, 2250005, 5212966, 2971441, 3181353, 16288555, 16190252, 1251122, 2997973, 1154427, 3233587, 3312436, 4653534, 1084214, 3217838, 5344056, 15993659, 20876092, 20876093, 1152329, 16681791, 2886467, 917217, 4229960, 3239052, 42601290, 42601291, 2952012, 15993677, 16190288, 6458194, 6622035, 1379158, 1248089, 24761964, 2263900, 2910, 8031072, 16812897, 42601314, 16297032, 4800998, 658278, 985959, 2836939, 2984810, 15993708, 781458, 3233597, 16190320, 6458225, 7080820, 16681845, 1837943, 2231160, 2976916, 3245892, 2158353, 16681853, 101246, 16026495, 166785, 1837954, 723843, 2231172, 1837957, 1674119, 1510280, 16190345, 4230027, 25163740, 2788237, 5311374, 24818943, 42601360, 16681873, 8031122, 16190355, 2998766, 666777, 16026520, 1379227, 2919324, 1928346, 5016478, 42601375, 2886562, 1305755, 1870756, 16193350, 2949617, 2231208, 2460587, 5770157, 2526129, 4524978, 44499443, 1477556, 658358, 17370039, 6097848, 5344186, 16190395, 4524988, 756669, 5344190, 755806, 2395074, 5737412, 1491446, 5835718, 7998412, 16026574, 2922317, 16190416, 16681937, 15993811, 646183, 2886614, 16269817, 44488527, 6622172, 2821085, 16190431, 2487344, 5341691, 4066276, 5344231, 16681960, 658410, 2886635, 3509228, 5344239, 44202872, 16190450, 3247092, 3244542, 1477623, 756728, 2232554, 2362362, 2886651, 3247101, 4164606, 3148800, 2788353, 2624515, 5082117, 16681990, 2952974, 3247116, 8031245, 658446, 756752, 15993874, 2788371, 44502036, 1903637, 2264086, 3247127, 1870872, 5409817, 2788379, 2119514, 16190494, 535848, 1641505, 756770, 658468, 1182758, 3111, 331807, 15993897, 1313834, 1084463, 16288818, 3214387, 16321589, 1477687, 2853944, 2886713, 16682043, 16682044, 5587225, 3836990, 4918338, 1248325, 2627425, 5347733, 16550985, 2124983, 5114956, 4917828, 16002232, 2952274, 44502099, 16318990, 2939882, 16018617, 24789462, 855131, 9505884, 2886749, 18574862, 44502111, 16028181, 1281122, 22578860, 16682085, 5737575, 5442665, 16190570, 16026732, 15993966, 6622319, 1248370, 5139646, 4852855, 16190584, 6619668, 16682106, 986235, 2821244, 3214462, 5344383, 1838209, 3158928, 658564, 660585, 5494636, 691338, 16288907, 5344397, 3247246, 11835245, 4623508, 6458506, 16026775, 1739929, 7998618, 5082268, 1044226, 5549253, 6524065, 16190628, 3247269, 5770406, 4164775, 2264232, 4590763, 3509420, 2758514, 44494210, 986288, 44502194, 972659, 822453, 1248441, 1903802, 5737659, 16190652, 25162659, 658622, 16026816, 429249, 3509442, 2587178, 2264260, 2165960, 2985162, 4364151, 44502220, 15994064, 2067666, 5213395, 16673998, 16682198, 855255, 2886873, 44502236, 2264285, 724190, 1551568, 658658, 44502243, 593124, 23760101, 978129, 24789543, 2755820, 2952429, 658670, 2886896, 15994098, 2836287, 15994104, 1084665, 694143, 235392, 2460930, 16190723, 16682247, 3336, 1491500, 4885770, 822540, 16190734, 15994127, 6622480, 15994130, 1084692, 978477, 15994137, 775138, 16013189, 3149090, 6466779, 5085062, 4033830, 658727, 724264, 44502313, 691498, 3149102, 1248559, 2788656, 5770545, 1183029, 1838390, 5281673, 6458680, 1936697, 16026938, 3802701, 2884149, 5344577, 24677698, 16190787, 16026949, 3837254, 757063, 16321864, 16026955, 2886988, 18582861, 22429383, 1488096, 3408, 5243592, 16026963, 768269, 4164949, 16026967, 2919768, 4164953, 44502362, 15994204, 1314141, 3312990, 2100575, 3673442, 6472251, 920934, 1084775, 3149160, 49949, 6851947, 2821484, 2100589, 3627982, 5180784, 2815230, 7998835, 7998836, 3640693, 44502390, 77033, 3640696, 3116409, 1903995, 16027004, 16682365, 1150334, 3456, 44502401, 2986538, 1281415, 3214729, 3149195, 658828, 803394, 3214736, 3116433, 15994259, 1084820, 16027029, 986518, 3140388, 2887066, 44141980, 808858, 1510815, 15996977, 4984226, 724388, 5344677, 15994278, 1248679, 16682409, 2866515, 986539, 164877, 5860594, 16682414, 4230575, 5344689, 2343864, 3579343, 986551, 1904056, 841631, 2854334, 12004597, 825248, 1314242, 6491250, 6622664, 16190921, 44502474, 16682443, 5344716, 16682448, 16018680, 16193443, 5344727, 3572303, 896250, 16682462, 4918751, 44142050, 658916, 3185778, 5154052, 2231787, 6622700, 16027118, 8195567, 16682480, 2821617, 3771891, 2166261, 9407990, 5049848, 3441236, 6852090, 658939, 44142077, 331262, 2166271, 16190976, 1473457, 2887171, 44502532, 6622727, 1969673, 16190986, 16682507, 1248780, 855565, 3135405, 20868355, 5770775, 44142105, 22515226, 44502555, 2818650, 44142110, 16674053, 2887200, 953889, 7540258, 5344803, 2093999, 44502568, 44142123, 921133, 2057992, 2919984, 20876849, 3634, 1084981, 3548476, 16027192, 44142137, 44502587, 44502588, 659005, 4034110, 1248831, 8195649, 9440835, 69188, 16191045, 2821702, 3981921, 6393417, 1150538, 2461259, 3214924, 2887245, 257293, 4132435, 2893685, 659036, 659037, 2821727, 1314400, 2330209, 822882, 855651, 16682600, 1347177, 3244647, 2854508, 4320530, 4427376, 3698, 2887283, 855669, 15994487, 16191097, 16027258, 2788989, 2264702, 16191103, 691841, 3772034, 6622851, 4427397, 44142215, 16060040, 15994507, 5344908, 9541570, 3214991, 4853392, 2133649, 3149458, 6098584, 16060058, 4656795, 1379996, 15994360, 2952862, 15994528, 4066977, 5344930, 1773219, 1248933, 44502695, 2526892, 822957, 757422, 15994543, 5347272, 5344946, 3211891, 2920116, 2764062, 448457, 1347256, 3424884, 2854587, 22519080, 5770944, 2363075, 1248966, 44142280, 44142281, 1248970, 4099787, 1085133, 4162441, 2526930, 972750, 1478358, 2949753, 691928, 2920153, 3673819, 5770973, 790239, 16682720, 1103824, 648258, 16002342, 4525798, 3815, 16219325, 15994601, 1445611, 6182470, 2821869, 44502766, 7586429, 2895144, 4036563, 16682740, 593654, 6095180, 2887417, 44502778, 44142334, 3542783, 850118, 757505, 6459138, 2264836, 44502790, 1208354, 5011969, 16191241, 2526986, 645079, 16191245, 22548238, 855826, 659219, 20942612, 2920213, 3107762, 1576727, 2208314, 44502809, 24816943, 799927, 1360517, 16027425, 2920226, 44142372, 5767814, 5771046, 3313891, 16060202, 24871348, 5738286, 2732319, 3215154, 3608371, 7802676, 2906078, 4591414, 22430345, 4230969, 16191290, 16289595, 1082638, 3149629, 16060222, 4067135, 855873, 16188043, 5345092, 2949772, 44502858, 2101068, 44502862, 4571789, 16060240, 22548305, 3259336, 1442446, 2780473, 4427608, 15994713, 3729686, 3370298, 16678054, 16191328, 2789217, 2241608, 2885079, 233320, 15994729, 8753002, 2789227, 3168429, 2428783, 2955240, 790387, 1740663, 547879, 6098811, 659324, 2232189, 2461566, 44142465, 6393134, 3837832, 1380233, 24789655, 24818977, 44502927, 1346587, 2822033, 3215250, 44502932, 2887574, 5210777, 855960, 692121, 44142491, 692125, 44142494, 16190321, 16029680, 69539, 16060324, 823205, 16196868, 3116971, 823212, 6623149, 790446, 44142511, 44502962, 5363038, 1642421, 5345206, 5345580, 3215288, 677876, 44142523, 6623168, 5351036, 16191426, 331715, 15994820, 44502981, 2854854, 1118151, 659400, 3772363, 9605069, 3241882, 757712, 5345233, 16027602, 44502995, 1511384, 2998948, 44503002, 3444699, 4165597, 16060382, 1085407, 823264, 659425, 3149794, 1205834, 754342, 6623207, 6623208, 1511401, 16060394, 44503019, 2953198, 921583, 15994865, 15990647, 1249268, 44499625, 1118200, 16674132, 790522, 38911, 44142588, 2854909, 5345279, 5345280, 16674134, 849379, 22515720, 16027657, 2854924, 6623247, 44503060, 5083157, 7901206, 757783, 16027672, 823322, 3182619, 2742277, 16027680, 1245872, 2887714, 2953251, 2887717, 5300921, 4555441, 1362959, 6623275, 2953261, 20860530, 16191535, 16191537, 5771314, 692277, 15994934, 1347640, 2409140, 16746080, 15994940, 5771327, 2494532, 2081462, 5345350, 856135, 2461769, 2854987, 5771340, 16552013, 6615288, 5050447, 1442488, 2265170, 5733289, 4558932, 1085525, 7213142, 16188089, 15994968, 757853, 1183838, 971115, 874512, 2232418, 4195, 1347686, 2389630, 2789481, 44494183, 16027756, 5443693, 16027758, 1839215, 44142704, 15994993, 2855026, 5345396, 1806453, 44503158, 1183863, 725112, 2253324, 3543167, 1249408, 802658, 16191619, 5509252, 69765, 16191623, 44142729, 2560138, 16191627, 16401090, 1477845, 44503184, 4620995, 44142740, 1224046, 16191638, 1249432, 6492313, 5307398, 22310255, 44503196, 2232477, 1480805, 16027808, 5345442, 2086939, 44142756, 2199717, 5287281, 16029724, 44142764, 23723492, 3281071, 6918320, 672456, 1478834, 790709, 692406, 2101434, 6623419, 25102681, 3281087, 5937184, 44503234, 44601539, 44503236, 2855109, 1520087, 44503240, 1085642, 4299, 6623436, 6459598, 5210829, 16027856, 1970386, 5345491, 3412180, 1249494, 823512, 44601561, 659674, 6623451, 44601565, 7518957, 2953439, 1805964, 16191715, 15995109, 941886, 3739880, 5738729, 3117290, 692459, 1085676, 1400064, 3117296, 2802387, 4309017, 24868090, 1741051, 2822396, 24123434, 16027902, 856321, 7409923, 2429188, 954629, 1216775, 3543304, 692490, 727, 5771532, 1469826, 5308493, 44503311, 4264208, 4100369, 16355603, 790805, 16027926, 2772707, 4231448, 44601625, 776239, 1085724, 5738781, 4034846, 2887967, 16453920, 2822433, 3117346, 659747, 921892, 6623525, 3233841, 15995176, 16027945, 44142892, 823597, 2950562, 659760, 6164785, 4559154, 856371, 44142900, 3080926, 2986294, 4409, 1930276, 5345597, 4626485, 6623552, 594242, 1511748, 16027973, 4624712, 4395337, 8032586, 44503371, 16191822, 24980877, 2494801, 15995218, 4915939, 2986324, 2452878, 659799, 6604758, 44503388, 2134365, 6099294, 2986335, 659808, 44494224, 561506, 44601699, 5345637, 1256849, 3150184, 16676265, 5738858, 22581613, 2789742, 16193597, 2789746, 15995252, 3224438, 2920822, 4876409, 15995256, 332153, 692602, 6623611, 44503420, 5771646, 23723499, 1479042, 4428165, 6623622, 44601736, 2813335, 1271188, 44503437, 332175, 5771665, 2101650, 2265491, 5345684, 3148060, 6073753, 1315225, 4919706, 2855324, 2888094, 1366085, 1544609, 44503462, 16322983, 5509545, 3412394, 3377198, 5345709, 1348014, 6623671, 647191, 44634553, 2494906, 16323003, 44634556, 758205, 16191936, 5345729, 16291915, 44601796, 23724317, 15995335, 989260, 11997642, 3969483, 23601295, 1839566, 16330147, 4395478, 16191959, 823768, 856537, 44503514, 1333327, 5817082, 659935, 16191968, 1348789, 44143074, 2363875, 4910502, 44143078, 5345767, 692712, 1380841, 1101560, 4395503, 16028145, 1839602, 44503540, 16028149, 2068709, 5793457, 2232824, 4428281, 15995386, 4919804, 3215870, 1071189, 15995392, 44601858, 3148575, 3215876, 809046, 1905158, 857435, 16192009, 692746, 5345803, 16745727, 1479185, 16323091, 3379732, 1151509, 15995417, 2495005, 44143134, 836357, 15995424, 1905186, 16028196, 16192037, 5771814, 2789927, 6066728, 16000486, 2232874, 15995435, 16029789, 3740208, 672520, 16023390, 8083550, 15995449, 4788794, 1202271, 4198973, 37439, 2363968, 6623810, 16028227, 3117637, 3610705, 574220, 44634698, 1289655, 4684, 660046, 6099535, 748984, 16061010, 1348179, 16061012, 2953813, 6617860, 2305465, 4696, 2119780, 15995483, 44503644, 5345885, 24245944, 1022053, 2986592, 3117665, 16192098, 660067, 1184356, 2921061, 3609191, 2764220, 16192107, 70253, 44143214, 667070, 44143218, 3707508, 4199029, 962534, 15995517, 3215998, 1249920, 2888323, 1151620, 16008127, 23958150, 725640, 9441931, 3507050, 44601998, 9508973, 5411472, 660113, 889490, 2790035, 2119790, 5345942, 769405, 3255748, 2888346, 3168367, 1086109, 3248798, 44503711, 24041584, 1184419, 23958180, 2059718, 5345958, 2790055, 2855592, 16028330, 725675, 4428460, 1381037, 15995567, 2953904, 5345969, 16192178, 2822835, 1512121, 10523324, 16668789, 2331328, 5309216, 4559554, 6499787, 16028359, 1446601, 16028363, 5280460, 3248847, 2626256, 1250001, 627410, 889555, 12004814, 1151703, 2757337, 4826, 6460124, 3150558, 2298591, 16028384, 1512161, 660194, 5298299, 692964, 16290534, 16018897, 1741544, 1610473, 15988490, 16188199, 2264256, 692973, 7598791, 16411499, 5149424, 16192241, 2730345, 6623987, 16519928, 15995641, 5346042, 16192251, 6603562, 2527998, 44602111, 6624000, 16028417, 2265858, 889603, 2233093, 44503815, 1086218, 15994804, 23663372, 3412749, 6492942, 16195806, 16192273, 5804821, 2298646, 5346072, 1480836, 2809196, 4637487, 234268, 693022, 1479455, 660256, 6624035, 2233124, 18208902, 3150630, 4904, 1109468, 16029831, 1184556, 44499762, 16011406, 15995695, 5346096, 2267272, 922418, 5083956, 725813, 693047, 7410489, 4674565, 44503869, 660286, 16028479, 5346112, 660289, 2156237, 4931, 2927676, 3130166, 15995718, 16028487, 4938, 2298700, 15995725, 693070, 299855, 889680, 16192337, 16445677, 7217990, 15995734, 824151, 16018916, 3114250, 4854620, 1610590, 16231909, 1282912, 5346145, 2954083, 2823013, 16012499, 15992878, 4789098, 6624107, 972946, 660334, 3740528, 5346161, 9933683, 4789108, 2309113, 660342, 1643384, 849065, 16192378, 3937147, 2358098, 1741693, 4559742, 2462591, 15995776, 17011586, 2255532, 6624132, 2152598, 7203807, 4789127, 6624136, 44602249, 67001, 1151884, 2462605, 17404815, 791441, 1479570, 16028563, 2888596, 15995798, 2462615, 660376, 4133785, 6624154, 24817135, 955293, 16028574, 725921, 2823074, 3117987, 3150756, 16288557, 5346214, 16552873, 6603591, 5171033, 2823090, 3190259, 6099892, 44503989, 3740598, 697400, 1250233, 4342602, 2233278, 2921409, 5346242, 1741763, 16028614, 6308684, 12004855, 6624205, 5346254, 16192463, 4615672, 3183572, 2266069, 3249111, 4965902, 6603599, 15995868, 2495453, 4989907, 725984, 4972449, 16192483, 3150821, 9343974, 22430545, 3838952, 725993, 16009230, 3675115, 4105001, 693230, 2954224, 1807346, 2862590, 16014664, 1248715, 2901485, 660476, 2266112, 7607298, 3281924, 3511301, 1512454, 1086472, 791562, 4559883, 824332, 16018946, 660495, 986600, 6624273, 16192531, 5346324, 4199446, 889880, 1184797, 16192543, 16013488, 2823202, 459611, 3175202, 5346341, 1245151, 16028711, 1971242, 4887597, 2233390, 15995951, 15989592, 5182513, 15995954, 693302, 5346359, 3806266, 15995963, 16192573, 5346366, 848944, 44504128, 6624321, 24981003, 16192580, 1966389, 4068422, 2790472, 650764, 4199503, 660560, 2102354, 869219, 660564, 11834453, 16030177, 5084249, 4396123, 2921565, 6296670, 5346399, 693344, 16192609, 1184866, 16275643, 1140012, 2081638, 10577658, 11834471, 2266217, 2364524, 693357, 15996015, 4068464, 3212461, 660594, 5346419, 16012508, 857206, 5280887, 1187613, 14914685, 44143742, 6493311, 3238706, 24789867, 44504198, 121025, 44504200, 3415047, 660618, 3239447, 6624398, 16028817, 3233987, 3478678, 24817177, 824474, 1119391, 1348768, 44504226, 1184934, 2823335, 5543083, 656242, 16323760, 3332296, 3700906, 3904691, 16028852, 660661, 15993961, 5304, 3511481, 562362, 16027977, 16192700, 16011363, 5311, 2036928, 1348802, 2954436, 44499830, 4582945, 755239, 16028874, 4883319, 6493390, 1250511, 16003536, 660690, 5215446, 1344377, 44143833, 16192731, 16192732, 2266333, 660705, 2364643, 15996132, 4461797, 3151078, 2266343, 562408, 1086697, 44504298, 980013, 16028910, 2254453, 44143856, 1486376, 44143858, 1381619, 25138424, 16028922, 24892129, 2299132, 1250557, 2823422, 44143873, 16023424, 4371246, 2888964, 726279, 1381640, 24817196, 1381642, 2823435, 5346572, 660749, 7307102, 16192785, 1262218, 16192787, 5396, 660757, 1152279, 5346590, 44143904, 5346594, 15991686, 890150, 4895250, 3544360, 5740764, 9114922, 6165803, 2823470, 17488093, 5281072, 16028977, 16028978, 16028979, 44143925, 3577142, 1283383, 759096, 3118393, 2267826, 3347771, 1479997, 2823486, 2954559, 5707073, 857411, 5281092, 5346629, 8721734, 5347553, 1316168, 16192841, 890186, 794170, 1070580, 2135374, 3151183, 660818, 44143955, 2233686, 2818959, 2207291, 5346660, 656273, 1439383, 4199790, 660847, 5766805, 5346673, 44143988, 5176949, 16192887, 44483476, 1447291, 857468, 1774973, 3708286, 16024469, 2837578, 3143729, 5346695, 760044, 1381770, 5718935, 1152397, 15996302, 3228233, 2823568, 16192913, 5739922, 44504106, 16029078, 16192919, 2725272, 16029082, 660891, 1152412, 3970461, 660894, 44144035, 4593060, 2895430, 1170157, 16192935, 988585, 2092972, 5389276, 2135469, 6526382, 4432355, 5346738, 791987, 4822452, 660917, 16192950, 3937719, 1086904, 981111, 16192956, 667210, 16029118, 8034549, 759233, 978507, 44504516, 5346757, 2725318, 1086919, 1153271, 44504524, 2823630, 3155734, 4331799, 3380693, 3154643, 5215703, 5019097, 1480155, 3151324, 16029149, 1442725, 16192992, 16297552, 4658659, 16029157, 857576, 1185257, 660970, 7586727, 1185260, 15996399, 2921968, 1185265, 6636440, 44144115, 1185268, 1185269, 1086966, 1086968, 44144121, 22783, 15991722, 3610110, 44494421, 2266626, 15996420, 2430470, 3234049, 1119752, 4855305, 3151370, 1381899, 15990699, 24817773, 4625935, 15996432, 3675667, 4625940, 7869973, 2135576, 2725402, 3208853, 656304, 1486427, 5346852, 3315237, 5346856, 2764725, 661034, 4429356, 2229170, 661038, 2102834, 2823731, 15996468, 20878901, 891145, 16758856, 16193083, 595516, 1267978, 4462144, 16193089, 4462147, 1016758, 2889286, 2528839, 1087048, 1218121, 890442, 2950071, 2045642, 3413581, 3151440, 4096952, 2332242, 44144211, 16674840, 24789945, 824921, 16305125, 16259343, 709553, 2987615, 16029280, 1414755, 2922086, 1087079, 4900926, 1250923, 44501931, 726638, 16029295, 15996528, 3413246, 3118708, 1087093, 1447543, 16406804, 5346939, 1218173, 2998617, 6461055, 16020584, 44144257, 44504706, 1087107, 3184260, 16193157, 2851777, 4069000, 4986505, 3241210, 3151499, 2229128, 1131522, 16029327, 2954902, 5348912, 44144282, 3218471, 15996573, 890526, 16193183, 44144292, 2823848, 44144297, 3217068, 44504749, 4921006, 5807, 2856624, 3245000, 16193203, 4232884, 2954933, 3099046, 2881868, 1119930, 5347003, 890556, 16291518, 890559, 767067, 5413152, 16029378, 988867, 44504772, 44504775, 22582984, 15996617, 5347018, 1453687, 1114238, 2884557, 988882, 3512019, 726740, 659237, 44504791, 5347033, 16193242, 15996636, 2332383, 44144355, 5347044, 2856677, 4441041, 1447656, 44144361, 1480426, 3544812, 16193261, 661230, 1071400, 44504818, 5320318, 44504824, 4785108, 3380986, 726780, 3144219, 4626176, 15996676, 2458582, 759558, 1633921, 726793, 4134667, 15996684, 1088053, 792335, 5216016, 16319448, 3184404, 1579310, 71446, 15991799, 16193304, 2430746, 1152796, 5281565, 44504865, 1906470, 2098487, 2889512, 44504875, 16029484, 5347117, 726830, 967645, 22517554, 5904691, 4001842, 4969204, 661302, 2770577, 1723513, 5740347, 5713546, 16193342, 661312, 399169, 726850, 16021261, 1185606, 23697223, 268105, 2873655, 2987853, 661329, 4868821, 16193363, 595797, 15996758, 3348793, 6100824, 2955097, 2824028, 16193374, 6494049, 4042385, 11835240, 15996777, 2332522, 1316717, 16017989, 5347183, 2824050, 2889587, 2824053, 2212841, 3676025, 4164764, 1218429, 5085055, 16193408, 99307, 661381, 3151750, 2725767, 825224, 16193417, 16193421, 2135950, 6538221, 15996816, 2267025, 4112670, 1415059, 5347220, 2884590, 4691862, 16029593, 2809861, 695251, 6048, 1906594, 2791331, 4003748, 15996837, 3151785, 4396970, 1972140, 3474418, 235438, 2267055, 849101, 4429750, 6072, 2889657, 5543869, 9508798, 3512257, 2627522, 16193867, 628678, 15996872, 825289, 7870411, 2267084, 759757, 15997261, 16029649, 2812519, 2813603, 3774420, 3228198, 16029657, 2168794, 1841116, 3118653, 3184606, 1120226, 3636940, 2267112, 16193513, 24817319, 7501723, 4626413, 6127, 628720, 5347314, 2808147, 934910, 16193530, 3119099, 1349629, 858110, 5347327, 3616553, 4790279, 16029706, 5773323, 661517, 16193550, 4102159, 825361, 2725906, 24123411, 727060, 16029718, 3577879, 3315736, 890908, 6490, 880398, 16193568, 71716, 2824230, 2136104, 596316, 5904426, 2824235, 16193580, 5347373, 5347376, 1508360, 24123442, 2185566, 3614029, 16029751, 1480761, 651611, 5052477, 16029759, 6101056, 6494273, 4331588, 2496581, 1316936, 6827703, 137292, 16013666, 4850701, 2725968, 1120337, 5347410, 711011, 661589, 5281878, 2059961, 940388, 16029787, 16029788, 25161402, 2234725, 15997025, 1022051, 15997029, 20912231, 2267240, 1316969, 661612, 2889837, 2857072, 2267249, 5347442, 5063725, 654780, 2988149, 22550646, 4561015, 1480824, 2562410, 16008213, 4298883, 16029828, 1448071, 4987016, 3184778, 6461581, 2824557, 902168, 2726035, 825492, 1906837, 596118, 6295, 2398361, 2726043, 301212, 44496494, 5216416, 6625442, 825507, 1415332, 1480869, 2857127, 891048, 2889897, 16324779, 3414188, 20912301, 1644718, 16193711, 4036785, 693078, 1153208, 1284282, 5740731, 9509052, 2234557, 694462, 2742645, 3146784, 2398404, 1057, 6461641, 760010, 16758878, 2398413, 16193742, 2267347, 5413076, 15997142, 5413241, 3119320, 3433998, 16324828, 16193757, 1251550, 2136288, 71905, 596194, 2175305, 2824420, 760037, 4692200, 3971308, 4888815, 1841392, 2726129, 4888820, 2595061, 12004460, 20945143, 1743097, 661756, 4987134, 1513727, 16193793, 15998524, 628999, 4603691, 4604973, 661776, 741091, 2824472, 807650, 2922778, 4304722, 1120541, 3840287, 2726176, 9569328, 3162309, 874886, 15997222, 16029992, 16193833, 20912426, 16030087, 4069677, 6446, 5016948, 3840304, 1120648, 2726195, 1481012, 4561207, 20879673, 1452509, 20945211, 2234685, 1743166, 16030016, 2955586, 3414340, 2934264, 1153350, 6494536, 5233036, 6494538, 4430155, 16018226, 929506, 15538510, 6166863, 2398544, 1251665, 16193874, 2846435, 3152212, 2529678, 2726232, 661849, 16030042, 5740891, 16190404, 4910821, 2824544, 661441, 2824547, 15995092, 5282149, 3540028, 6506, 16193899, 3119468, 825709, 16034373, 2398575, 2185739, 825714, 4391998, 5347702, 2813673, 2810968, 2906516, 4364667, 2785462, 16030009, 15997310, 2890111, 5882944, 661910, 4790662, 16193927, 5708168, 356076, 3376194, 7313806, 2955663, 3152273, 5342275, 3141358, 16193942, 2202009, 4331928, 2955673, 1317274, 16030108, 4318911, 1284510, 2791840, 5341300, 2726306, 4921215, 2824612, 4168101, 16193958, 3206897, 661916, 3905965, 6574, 1448367, 694704, 790197, 647259, 3217843, 20912566, 20945335, 3288173, 2922937, 16193978, 569077, 44493699, 16329187, 5910871, 5904838, 16193991, 16030152, 3447241, 7309373, 301516, 5183949, 16745793, 3245133, 1251793, 16194002, 15997396, 16194006, 629207, 4266456, 6618, 44500047, 4856284, 16674554, 580005, 2726368, 5347809, 1153506, 4585, 4594149, 10557926, 950595, 16194028, 3204203, 5066128, 2273021, 5347824, 1448435, 1481204, 16019198, 20912632, 15997433, 1120764, 1251838, 9116160, 4397569, 5773826, 16292355, 2119005, 858629, 662026, 2999383, 2333197, 1164376, 662035, 1072803, 16194070, 16194071, 17756910, 4561434, 563631, 694812, 4397597, 4168223, 16030240, 694817, 3643938, 3093378, 16030244, 6101541, 2824742, 6696, 15997481, 4299306, 16194091, 2726444, 2431533, 20945455, 3152432, 3547487, 15997491, 16194101, 16030262, 1180767, 16668701, 16002826, 5708351, 2737248, 3807811, 5347908, 5347909, 2196577, 2890313, 2955850, 5347916, 5347917, 603619, 6736, 16669112, 16194130, 3152468, 825941, 15989780, 5347928, 1481305, 662106, 1863865, 17537629, 1284704, 3414630, 1481319, 5347945, 2431594, 16292460, 1481325, 662128, 4670568, 662130, 16674579, 5347956, 6773, 2267766, 24817428, 662139, 66666, 2484532, 2267776, 662145, 3206934, 5905031, 4110513, 16194186, 3256087, 2850258, 16030353, 3447443, 2169492, 1915497, 15997590, 2988695, 1120920, 16669124, 662170, 16194203, 1848601, 847642, 16030367, 15997600, 967792, 1088162, 1252003, 6462116, 5347782, 2661030, 15997607, 3218088, 203433, 2824874, 3237327, 2923180, 38888103, 20945582, 16194223, 16194226, 3906227, 1120948, 629432, 2058099, 793280, 3141408, 2661065, 15997642, 1284811, 1153740, 2431695, 24746706, 6870, 3742423, 1093541, 16030426, 24746715, 16030428, 24746717, 760544, 662243, 432868, 3223334, 648827, 6068972, 662253, 1825690, 563951, 3891739, 3611383, 15997692, 1149653, 578341, 2165032, 16292608, 24746753, 6914, 20912899, 5511940, 3152342, 654065, 24746759, 24746760, 15997705, 2267917, 15997711, 16030482, 6931, 16016929, 15997721, 12004581, 5872412, 1219034, 15997726, 1085109, 662304, 1350439, 2807709, 2492171, 24746796, 945970, 648731, 16030512, 3228808, 3152690, 7597875, 3152692, 793400, 2366265, 4168506, 846103, 2825020, 24746813, 1335953, 5217087, 16325088, 16194371, 3251012, 9509703, 16194378, 662349, 16015424, 760656, 15997777, 1088339, 6495060, 793429, 24747063, 5217115, 989888, 1142586, 4987742, 743909, 2268001, 3242521, 2333540, 738449, 2235240, 1088361, 826222, 2726767, 5741425, 1088371, 1252212, 8034858, 9870200, 2081940, 4692859, 5151210, 1088383, 1973120, 1350529, 2956162, 1399275, 754838, 16030598, 3414919, 564104, 1038828, 695178, 2890635, 16192605, 2726802, 20945811, 15997845, 3102, 1459353, 269208, 2726810, 661460, 20874394, 1977363, 2192766, 2232921, 695204, 5058374, 1883526, 4234152, 4791209, 662442, 24746923, 2825135, 16031044, 24746933, 44492156, 4463546, 3245215, 859069, 3275867, 1214467, 3185604, 5095814, 5309601, 3840968, 3185610, 2323010, 16030669, 16806769, 3223373, 809464, 3611602, 6298579, 1481685, 3120092, 16809015, 2890721, 16194530, 596963, 3611624, 3469382, 16030698, 16030701, 5053422, 2333680, 22512808, 6790133, 3107869, 4064425, 16019284, 22518778, 1088508, 6200317, 16194558, 760832, 2726913, 2100664, 2956292, 596999, 2137096, 4201481, 16194570, 978775, 15997964, 3217922, 16194575, 1088529, 72722, 1010864, 793621, 6495254, 1088536, 2726937, 16030747, 2804452, 24792897, 44506143, 6462496, 2369083, 24747042, 3808291, 7204, 760869, 7183399, 44503071, 3796828, 15997994, 24747051, 1088556, 1131698, 4070446, 662575, 826416, 3611697, 891955, 2989108, 662583, 2268216, 3245236, 760890, 2890811, 44506172, 3218493, 2300990, 1186880, 4234305, 3218498, 44506179, 24747590, 793671, 20888835, 367690, 7243, 3152972, 22551631, 5048900, 2950328, 7250, 6200403, 24747092, 3775575, 5348440, 2438708, 6495322, 24747100, 44506205, 3513439, 16033307, 4201570, 7267, 1094881, 1383526, 1088615, 5348457, 44506219, 16030034, 3546223, 3185777, 1154162, 24013833, 1154165, 24747126, 750940, 16194681, 2563194, 2235515, 16030229, 24747136, 1186945, 16030850, 16013846, 24747142, 1154183, 3218568, 16030857, 23731338, 875031, 3841164, 1088653, 2563217, 2464914, 9114945, 3272558, 662679, 1940632, 4390951, 760986, 1912687, 1252509, 990366, 662689, 2268322, 24747171, 7333, 5348518, 4136103, 684401, 838054, 3185835, 7340, 2989229, 5741085, 1539829, 2923700, 16030901, 24747191, 1023160, 5348537, 1809594, 16029300, 2104509, 15998144, 694816, 15998146, 16194755, 1023172, 4234437, 3312916, 2890951, 4889801, 7216330, 4431053, 4529358, 2999501, 793808, 16240978, 7150803, 1088729, 793818, 2245839, 15998173, 5283038, 7391, 15998176, 5741793, 2298166, 825894, 24747240, 16195890, 16194796, 24980655, 532718, 24747250, 16030963, 3459129, 859382, 5347881, 16194808, 2858233, 16030970, 6516607, 5085738, 15998206, 5151999, 3153152, 7426, 1449219, 6462725, 16456966, 16030983, 4103433, 9550909, 5771217, 22551824, 2530578, 4988181, 3579160, 728345, 3513626, 645679, 2727196, 66778, 44493259, 5348640, 16031009, 1449250, 5086500, 5348647, 2596136, 662826, 171308, 3218733, 2202926, 2268463, 44506417, 16018826, 662835, 367927, 4201789, 2956606, 5085749, 335168, 5308597, 15998275, 4857156, 3120453, 1252679, 1449290, 1088843, 793934, 3480912, 1187153, 6495570, 4169044, 3251541, 12098902, 3163436, 138585, 23928154, 2858333, 16024805, 2158480, 15998306, 662883, 662884, 22519141, 662889, 16194925, 4201838, 3119677, 5236584, 15998323, 5348724, 24747382, 11836791, 16668354, 3448185, 4987455, 15998332, 1187197, 3251582, 16031105, 4070786, 4791683, 138628, 5910422, 2268551, 16024812, 3644812, 5309677, 3136067, 2268564, 44483822, 2956696, 2923931, 5447068, 3579293, 2825631, 728480, 1482145, 7314852, 4824485, 24747430, 2999537, 7216552, 16191451, 15997511, 5741996, 3207069, 7151026, 2235831, 24792765, 1164489, 7216571, 7708092, 4103613, 324319, 2311413, 5340244, 700759, 1154499, 6266309, 2825671, 1318344, 16195018, 826827, 16195020, 1088975, 1121744, 44506577, 4070866, 7635, 17756986, 1514965, 1449430, 2999545, 892376, 15998425, 18160207, 3179770, 5643743, 16014945, 15998435, 1613285, 7789137, 5348840, 3153385, 6462954, 16031211, 4464108, 20961874, 4660720, 3153393, 2498034, 859637, 659494, 1514999, 3415544, 16243284, 3235456, 5742075, 16019370, 20961877, 7740931, 237061, 1131777, 7478792, 16031241, 12295692, 1132849, 1318414, 24747535, 2235921, 1388462, 7111151, 2999556, 4517888, 1711644, 4267549, 7332834, 3032325, 859682, 2891302, 15998503, 6463016, 5348906, 532011, 532013, 44506670, 1121839, 24747568, 2852104, 3835785, 5348916, 2235957, 2104886, 2802953, 44506362, 724557, 5283387, 237116, 16031293, 826943, 761410, 16031299, 990788, 16195141, 1238476, 1359806, 16457288, 4169289, 24747594, 22519372, 3153485, 3284558, 15998545, 16195154, 1449555, 3601412, 990805, 1091605, 15992952, 3474703, 15998556, 765882, 44506722, 7675491, 2855084, 2920123, 4071015, 532072, 15998570, 1089131, 695916, 2727533, 3481198, 44506737, 1089138, 2819347, 5283444, 16195189, 16031350, 2118143, 2727544, 5348985, 1482362, 892542, 3481215, 4136576, 2928576, 16195203, 16326279, 15998602, 728717, 3546767, 4116003, 3153554, 44506771, 597653, 2310223, 867709, 24747673, 2863386, 7478939, 761501, 859806, 16031395, 4234916, 4161815, 2367143, 16031402, 5349035, 3743404, 16024198, 1089198, 3272648, 24747698, 3234419, 15998645, 16745835, 3317436, 2497141, 794304, 15996178, 24747714, 73411, 2944131, 1482437, 3153606, 16031431, 1253064, 16293577, 16031436, 3186383, 2738999, 16031442, 2498260, 16195285, 1220311, 1646297, 2166156, 44503094, 663260, 3234426, 892638, 7216863, 827106, 5347963, 24747751, 1744616, 7151337, 2858730, 20946667, 5795794, 4628, 663279, 24747763, 16032037, 15997566, 2989814, 7929, 3441962, 24747774, 2203392, 3791488, 24747779, 1253124, 16031493, 5971718, 2742913, 44506889, 16031500, 623917, 2727697, 1089298, 3103363, 663316, 3245358, 22519574, 3245489, 1175412, 1467395, 3982639, 5349148, 24747805, 1449758, 2826015, 2883018, 16031521, 2268962, 258011, 663332, 3219237, 2891558, 2367271, 663336, 728873, 3141629, 2563886, 5349170, 5349171, 6528820, 1945566, 3841846, 2793273, 1482554, 1253179, 3992711, 1584587, 15998785, 5309750, 663369, 1148215, 15998797, 302926, 24747855, 11837264, 1126313, 2957138, 651235, 1220436, 24747861, 2400086, 4857689, 1351514, 728924, 5349214, 1470437, 16195424, 2826081, 9314146, 3514211, 16031588, 667622, 3219305, 24747882, 3153773, 5742446, 16008509, 1122161, 2727794, 24747893, 6282995, 5087097, 761723, 3219324, 663421, 3317630, 22421375, 24747904, 3245376, 3121026, 24747909, 3163457, 2103959, 3743629, 9585987, 16031637, 40854, 3153817, 2858906, 2138011, 1608595, 5349277, 16193113, 925601, 15998885, 3149271, 16031655, 794536, 16031658, 2458951, 3197281, 5742512, 24747953, 16326578, 3239923, 6463413, 574793, 2924476, 5742525, 3153854, 44507071, 16195521, 696258, 5096779, 4169668, 7315398, 4250273, 24747976, 16195530, 5737877, 3121101, 4464590, 22421455, 1253329, 2531282, 2087587, 5349333, 1548246, 1155032, 2760665, 5742555, 1581020, 44507101, 16031710, 8160, 5349346, 3959303, 1908708, 7217125, 16009010, 3245393, 2858984, 24748009, 16031722, 6529004, 3186671, 761841, 3687763, 1318900, 4988917, 3416059, 40956, 16669354, 16195585, 2957314, 16016386, 12005377, 4128018, 20956503, 3153937, 1482771, 4857882, 2400285, 16195615, 5185569, 2891811, 44507172, 16195622, 303144, 776882, 15999022, 15999023, 5349424, 2727985, 1220659, 16195636, 15999029, 2662456, 15992968, 5588319, 1581116, 237629, 2747066, 565311, 2728000, 15999041, 16195651, 2891847, 16195657, 1548363, 1810509, 893006, 4780045, 663632, 761937, 3448915, 45070, 16031831, 16195672, 3115452, 2218682, 1548385, 5085883, 729188, 3638630, 22421606, 22519912, 2458984, 16195700, 16024937, 1810552, 16195705, 44507262, 5511872, 1082731, 4300932, 1384582, 16745911, 4071560, 1450121, 15999114, 44507276, 1155213, 3154062, 16195727, 2764824, 3121299, 1351828, 16031893, 9314454, 958616, 5349529, 5706888, 16195739, 5711866, 696481, 4294966, 2400420, 3154085, 1417383, 3154088, 1253545, 4268202, 860331, 8365, 2400430, 24817693, 3973296, 15999154, 2789925, 22519989, 2826422, 16195768, 20881593, 44507324, 4268221, 1482943, 598209, 4071618, 1220803, 15999172, 44507333, 9547809, 3743946, 1372921, 15999180, 749602, 4530383, 15990463, 729298, 1614036, 958677, 1155286, 4366552, 2990298, 16195803, 827613, 2138334, 762079, 16195808, 16195811, 16330106, 1080499, 1152500, 3645672, 16195817, 1607515, 6623440, 2302190, 3219695, 18575679, 5185778, 15999219, 2854677, 4071669, 6463736, 44601494, 7184635, 5779997, 16239894, 5014912, 15999235, 7217412, 3234518, 2859270, 22513025, 4583468, 16326927, 1909008, 1909010, 16032019, 3219732, 3973397, 5092586, 2728218, 1039066, 2171168, 16003120, 16195874, 1188133, 1548582, 760540, 2859306, 15999275, 4596012, 729389, 16195886, 8495, 2826544, 1089842, 5419059, 2302260, 5331678, 893238, 1319223, 15999288, 2163994, 2171196, 3622835, 3154238, 1089855, 1450306, 5349700, 15999301, 22421834, 44487839, 5349710, 4368913, 729424, 696657, 1352019, 16195929, 532828, 3547485, 2890469, 3809633, 1036858, 9567023, 662246, 7184743, 663912, 1155433, 1089899, 787858, 16671543, 2617405, 4104560, 663921, 2957683, 2826612, 1188213, 1483126, 2892153, 4026431, 4530558, 696703, 16003136, 795011, 6201732, 851367, 15999367, 663944, 2302345, 24981570, 991630, 1384847, 16195984, 1122705, 15999379, 2809946, 2236821, 1450391, 1417626, 663964, 2204062, 1483168, 4792737, 2990499, 16261541, 16196006, 237991, 1450408, 2892203, 1122732, 5342621, 2367920, 1450418, 940787, 1483189, 2338889, 4294047, 16032188, 3469386, 2826686, 2630084, 2269637, 44500385, 2925000, 44503119, 2302411, 3547597, 24662010, 1090002, 1319379, 16196054, 795097, 762331, 7184861, 5309861, 1090016, 1581538, 3234555, 664037, 2728114, 1221097, 1344935, 5349868, 565741, 8686, 3842543, 1483248, 652785, 7807325, 3613176, 926201, 7184890, 3120233, 958973, 16196095, 3154435, 5349892, 2728453, 25102433, 2990599, 1484506, 729609, 44493301, 15999501, 6604205, 3777041, 1712658, 2269716, 16196117, 2269719, 16194308, 762394, 2512072, 1843741, 16196126, 3809825, 16196131, 991780, 2153222, 1450534, 2892327, 8744, 74281, 696875, 795181, 2826798, 16196144, 2726664, 1450546, 15999539, 8069684, 16017307, 16194313, 1811002, 2171451, 8764, 664125, 2899387, 22553152, 6464066, 2269764, 5349957, 3154503, 4969640, 3973706, 963760, 7840332, 7119438, 2499151, 16032337, 2204243, 2368087, 4661848, 1530057, 673210, 8069728, 3179963, 15999588, 664166, 1253992, 3158119, 1221228, 8814, 20940221, 1548912, 3187313, 7774835, 2196926, 4465270, 17367811, 16027564, 664188, 1942142, 991871, 16025024, 1090178, 16003179, 5710468, 7217798, 664200, 3127473, 16028995, 5153423, 1942162, 6604227, 16009355, 1090197, 959127, 1450648, 3330061, 664220, 755357, 1093744, 16196258, 828067, 664229, 15997724, 729770, 3482283, 16032428, 762542, 1352367, 23731329, 24790472, 3161862, 1073724, 7217846, 303799, 2630328, 2863220, 2892474, 3121852, 16032445, 24981719, 15999679, 697025, 1245297, 5284550, 15995172, 16196296, 3245516, 44498763, 5284557, 2925263, 3187408, 16196307, 4137685, 2269910, 1350560, 1319645, 4432606, 3154655, 15999712, 15999714, 991971, 24793929, 660431, 16196328, 662367, 3906343, 4399853, 5350127, 2532080, 361939, 2728692, 1385205, 1483511, 50590, 6464249, 664315, 664316, 20886710, 795393, 2464070, 1254149, 15999750, 6005511, 868838, 2262487, 24686722, 729870, 1450767, 1090320, 4130264, 1071918, 1286934, 16032536, 2925342, 3141765, 762657, 660433, 3613031, 7119652, 24981638, 2925350, 4891433, 22586154, 4905778, 2106159, 15999797, 16032567, 2889287, 664378, 16524091, 16019594, 16020272, 1361376, 1079428, 1889313, 15999814, 230881, 16822412, 1712970, 6464332, 3818978, 16032591, 664400, 664401, 697171, 3154773, 16022095, 1088313, 15999832, 2728797, 336735, 2335584, 3613538, 16327529, 3220330, 4834791, 697196, 3318638, 3154800, 15999858, 3354771, 729973, 6620649, 4030009, 16297421, 762747, 2824147, 1090432, 3136320, 15999875, 2925445, 795526, 3613575, 893834, 4039563, 5186444, 762766, 2213357, 16031186, 1273011, 730003, 17376148, 44492223, 646270, 6464408, 6021159, 16029568, 6505967, 2169470, 4662174, 4072351, 16196513, 700571, 2270116, 4348742, 1287078, 730023, 2237354, 2958251, 20108740, 16025074, 1278649, 1085728, 1221553, 15999922, 684190, 1516473, 24792557, 664508, 6623464, 2859967, 1582016, 2879797, 1772300, 1352649, 2106314, 2464589, 2049528, 6398931, 2958292, 15999957, 697302, 15999960, 6464473, 828379, 772576, 24817829, 4170720, 861153, 1385444, 3644241, 795624, 1287145, 16327659, 6398956, 2237425, 2741225, 664564, 959479, 3417080, 16194388, 6398970, 5841917, 3229567, 4695042, 6497283, 16000004, 6465087, 263681, 16032776, 828428, 6857742, 1076345, 4989968, 3253265, 664594, 24790531, 6857748, 659350, 5776407, 706052, 2805775, 2892830, 4826143, 725347, 4891684, 9905190, 12005553, 664617, 3646506, 3515437, 3154990, 3220527, 123606, 2852360, 4570121, 2925621, 3417143, 4465720, 664634, 6857787, 1294389, 1142965, 24683585, 2827330, 6915595, 16196678, 7087175, 2368588, 2401357, 558062, 22520911, 1372951, 2958417, 2761812, 5342734, 1909846, 749753, 5187542, 992345, 1181199, 651450, 2270302, 2442259, 3417459, 4072547, 3122276, 992358, 1472205, 3515497, 4882619, 4990060, 3548272, 3155057, 2797758, 44489577, 3188978, 16196729, 1254523, 763004, 664702, 16032896, 4301953, 44497889, 16032899, 15995052, 3161315, 2131479, 6071436, 1314032, 16196751, 2729104, 3155090, 1380290, 7808153, 16295066, 2729115, 2729116, 5055645, 6497439, 2565280, 4395384, 16196770, 3613859, 16196772, 7742629, 959655, 1746088, 2770460, 6464684, 653645, 667848, 107700, 16000181, 1090744, 987779, 15991779, 664766, 3744961, 1909954, 74947, 4203719, 16032971, 1549517, 24978638, 1355981, 697552, 24790563, 3155156, 4141262, 2204886, 1090775, 3180068, 271578, 3220699, 795870, 1221856, 632036, 5219557, 24978665, 16000234, 1377831, 1274066, 5422140, 24978672, 2893041, 16196852, 3496830, 16196859, 107772, 1221885, 2270462, 3220736, 24978689, 16303659, 16000260, 2532614, 4236552, 2999852, 5898892, 664844, 17570690, 16000270, 5219599, 16196881, 44485365, 44503147, 2270484, 16283250, 3220758, 3810584, 7197410, 6517636, 16327963, 16033052, 16000285, 2204959, 4597025, 2434339, 2133645, 695174, 3155240, 16019676, 24683818, 20882733, 4662575, 5711152, 3908913, 2863326, 3133332, 22551433, 1320248, 1072898, 16033083, 861500, 15995193, 2237759, 7185728, 1095369, 1484099, 5088580, 16000326, 664903, 3450184, 1090889, 1287498, 16025143, 11838796, 16330978, 16191597, 5154128, 9839953, 44246354, 1090899, 5154132, 662414, 3319126, 2041176, 16330980, 1090906, 16195332, 24978785, 4892002, 15992379, 9872740, 4564325, 3122535, 2111823, 3122538, 2336107, 44246380, 16030610, 1844590, 1090927, 1732840, 3417458, 16033139, 3220853, 8070518, 2401655, 3876216, 16196985, 16229756, 871871, 743379, 2368895, 2991488, 1274091, 775022, 3581318, 6464905, 2532750, 238991, 16197008, 2958737, 16000404, 3155350, 3417496, 4662682, 2268058, 4662686, 22521247, 3581344, 44246433, 1615267, 24978855, 5177733, 24094123, 12004934, 1451437, 2300829, 16197041, 5711283, 566712, 44246457, 44246458, 16010473, 2336188, 24094141, 107966, 4892097, 2901579, 239044, 861638, 22521288, 16189004, 24686839, 2952920, 894413, 1451471, 1287632, 1287633, 1432976, 632275, 42453, 24978902, 25161977, 7742698, 2827739, 1549789, 1123806, 3745249, 2434530, 3155427, 1075257, 23668198, 665063, 992744, 16033257, 4695530, 24978923, 4007404, 1222125, 3745262, 22554095, 3220976, 1746420, 3125502, 16194473, 24978936, 16000505, 16197114, 1353211, 3122686, 784582, 24978944, 2991617, 2401794, 2532867, 23930373, 4138502, 2139657, 3155466, 3810829, 957416, 894481, 5389994, 4105748, 1943061, 7087638, 3941912, 3155481, 16229915, 3221020, 24978974, 2532896, 2939824, 665123, 6602753, 763429, 665126, 16197159, 1779245, 3155502, 697903, 894512, 9119281, 239155, 2932192, 24978998, 2512107, 2729530, 861755, 2765066, 6497855, 3704416, 23602754, 16197187, 3843652, 16000581, 754297, 16000587, 44246605, 16000590, 2893391, 3810898, 2475619, 1189461, 16197206, 6243773, 16019727, 3319388, 687148, 5160281, 1361509, 1484385, 1287778, 25058235, 5178982, 894568, 42607, 3122800, 2814352, 16033395, 5482101, 3942006, 16033399, 12005652, 6465146, 2893435, 44246652, 1328746, 3647103, 4119488, 16008811, 763524, 10055958, 2434694, 3810951, 697993, 1812106, 44246667, 6489279, 24389263, 2412102, 9873, 44488281, 16033427, 1320596, 707381, 1189526, 3417755, 16000669, 3778209, 24979106, 2959014, 1459825, 16000680, 2205358, 623097, 4400817, 665266, 1910452, 894645, 791826, 3756584, 1044767, 5351101, 8988351, 665282, 16000707, 774545, 16000710, 1353416, 657611, 1484492, 1825741, 304848, 4040401, 4794066, 44246740, 6268629, 2729686, 16000727, 24856274, 567002, 2467547, 3090140, 4663005, 665310, 3090144, 2991841, 1252341, 2961702, 16019212, 1087097, 16194884, 6104810, 665325, 665327, 12006036, 16000755, 2139894, 4196307, 3745530, 2500347, 24979196, 875477, 16019755, 16033540, 16000773, 665351, 3221258, 16033547, 6465295, 1451794, 4794133, 16033558, 3496921, 16033560, 2801264, 24979227, 6708601, 1255201, 42786, 44246821, 3155750, 18575665, 2419369, 16033578, 24856199, 24979245, 894766, 2565935, 2853639, 6669960, 5711666, 5353779, 3521545, 993077, 2819721, 4106041, 951946, 2271038, 1124159, 1812291, 3286854, 16000839, 6104905, 1091403, 16000846, 567120, 5318484, 3221333, 2893657, 5220187, 4564828, 3234789, 730977, 5318498, 5069798, 738961, 16033641, 744423, 17583897, 663743, 16000878, 16033647, 1255280, 665457, 44484618, 6620819, 16033652, 687911, 3221366, 1320823, 3123064, 3385209, 12120383, 3155836, 4892541, 16000894, 16009397, 16025238, 16675137, 3123080, 1157001, 2303882, 3155852, 44246925, 4073358, 831811, 2854445, 2303894, 719392, 5711768, 11806617, 11839386, 22554526, 44246943, 3611, 1931133, 3155875, 4827045, 3155878, 698279, 3975080, 16746140, 713937, 1091499, 16000940, 2205614, 24856221, 20955216, 24979378, 5711795, 894902, 2238391, 3844024, 1484731, 3155901, 4433854, 16000959, 5173579, 11675589, 731079, 16000969, 829386, 16033744, 44246993, 665554, 24979411, 16033749, 3155926, 5348345, 829400, 3287002, 2861020, 567261, 1294420, 2634064, 1288162, 1203195, 10212, 1943525, 272358, 698343, 580604, 3680234, 1083047, 3319788, 16033773, 6466377, 665584, 673509, 16066546, 2271219, 658229, 43002, 3736370, 16001020, 6080170, 2804545, 16001023, 665600, 5016615, 864598, 829446, 665608, 10249, 2577595, 20967767, 829452, 10253, 4663310, 16025261, 2893841, 796690, 16014339, 993300, 1124373, 2107414, 4206937, 4991000, 2893849, 16235266, 657202, 7677980, 44247069, 3418142, 3450912, 3156001, 1222691, 665640, 3156009, 16033834, 5676039, 16033838, 3778607, 22554672, 862259, 16066614, 16001079, 42601228, 1562841, 11841887, 3245749, 2336833, 3123266, 1452099, 1452101, 2926662, 16033863, 3244850, 1825804, 4459422, 16682631, 3254349, 2500686, 2959439, 9119825, 1091666, 3516499, 24979541, 16033879, 15999584, 4073562, 2828380, 727193, 1124208, 2730082, 1590971, 24684645, 16030737, 16033899, 1484911, 16033906, 2959475, 2066945, 3221621, 864617, 4347407, 2730105, 2959484, 10366, 72725, 1484929, 24979586, 1353859, 231105, 665736, 927881, 2697354, 7874700, 823375, 16033937, 4073618, 764051, 1222804, 764053, 16328854, 24979608, 2697370, 5309625, 665758, 24979615, 44247201, 3549348, 665765, 2730150, 3240305, 3647656, 24979625, 3212999, 24979630, 75953, 2158963, 3156150, 731320, 5712057, 1091771, 4052500, 5113546, 3152928, 24979655, 5080780, 2068039, 2992331, 16191025, 2107599, 5351632, 3746002, 665811, 16001237, 1714390, 17559, 2344655, 5779834, 895198, 4139232, 7809250, 752137, 3188966, 44507194, 3680489, 1368556, 44489767, 2402541, 3158397, 24979696, 4139249, 1609476, 2238708, 2808873, 6498553, 16001274, 16001275, 16001279, 1190144, 24979715, 2107652, 24979719, 665864, 2730250, 2402572, 338190, 3320080, 747774, 9548163, 2393339, 272662, 6498583, 16034072, 700804, 4827418, 1648923, 4827420, 16034078, 731423, 1321249, 24761303, 25161810, 24979750, 4794665, 1976618, 16019847, 4237612, 9547739, 16001327, 16034096, 829745, 4663602, 16001331, 16001332, 2961801, 2828601, 567611, 4008252, 16034109, 960831, 2730304, 16008928, 717195, 16034116, 3123525, 567622, 1583431, 24979784, 2730315, 16001360, 2632017, 4663634, 2337108, 7711061, 665942, 2894170, 717199, 24979804, 16194618, 2959710, 44500709, 633184, 4204897, 633186, 3090787, 5179110, 5286246, 6465895, 740070, 597052, 6236523, 717202, 698737, 4860275, 6072692, 16001397, 2402679, 1943929, 16525691, 16034172, 6859133, 749973, 3218496, 6007171, 20883846, 1186881, 10633, 108938, 24686999, 5291818, 2271630, 1911183, 16034193, 16415315, 778330, 16001429, 666006, 16034199, 6236569, 16034202, 1181423, 4303260, 16001437, 16034206, 6498720, 791424, 16329123, 829860, 16034214, 6287772, 2432071, 698796, 16001453, 1092014, 3158429, 1157558, 6007223, 3234465, 764346, 9580959, 870133, 2173376, 684448, 6367682, 24979909, 1091486, 4827594, 567755, 24794235, 1649108, 684495, 16025337, 3207588, 2435546, 16001500, 666077, 768440, 2271711, 2847714, 6519531, 575227, 3222464, 3189222, 842833, 2796010, 731629, 6040047, 4532720, 9120241, 3615218, 2730484, 624382, 1092087, 1387000, 3972180, 16296442, 16034299, 22424060, 24687018, 16001534, 3746303, 666112, 1591040, 24981781, 6498822, 2042375, 3156489, 24979978, 1243297, 2787074, 3156495, 11414033, 3269076, 1616406, 862743, 24979994, 1294439, 5122588, 2464858, 16001567, 3090978, 3123747, 23815364, 1583656, 3156521, 1845802, 24980011, 666156, 15998045, 4336177, 16394802, 44495283, 2730549, 14592567, 76344, 1077684, 1911354, 16034363, 16034364, 4161930, 1026625, 1944130, 1181451, 2435653, 2992711, 1288777, 2824205, 10830, 16001615, 6622429, 6604971, 5388361, 666202, 3000079, 4598364, 2566751, 666210, 24981947, 3245382, 666217, 1288812, 3222125, 4172399, 10866, 16034419, 5188213, 6495337, 1586865, 6905033, 12005823, 2790650, 3189373, 4910373, 24980097, 666242, 892011, 3713668, 1190534, 16034439, 16001785, 16019906, 2796174, 16669805, 6604973, 10898, 3240387, 614669, 1813141, 2861719, 16034456, 1288859, 3245850, 16017493, 1321632, 44483554, 8792738, 788251, 878723, 3091111, 3615404, 2337453, 24791241, 3091119, 2370225, 1256117, 7121590, 666297, 4205242, 2919137, 1225162, 24747125, 16188370, 585210, 9841347, 731844, 4909035, 666310, 2901793, 24980169, 22522570, 3189452, 666318, 4139728, 16001745, 597213, 886563, 2337492, 15995281, 16034518, 5348473, 5941978, 2960091, 2337502, 3615457, 3156706, 2960099, 2557734, 994022, 3240401, 2829032, 6466281, 16034538, 5019564, 913874, 1420014, 16034543, 24980209, 7121650, 666357, 44500777, 24981972, 699130, 16034556, 3844861, 24980223, 3222272, 3779330, 2272007, 4795145, 16001803, 1256204, 1105026, 788269, 16001809, 666386, 2730771, 24980244, 2337558, 1390467, 1157917, 1190686, 666399, 3222305, 764708, 5712677, 886577, 3124011, 371501, 16265693, 1354545, 16030138, 1256245, 4293965, 24980281, 1470943, 24980284, 4434751, 16034624, 8072002, 2272067, 2796356, 895814, 11079, 731977, 5909324, 831970, 764751, 24980307, 5290929, 2861912, 2224612, 666458, 2894683, 24980316, 2272096, 16001889, 2435938, 11107, 732005, 1125222, 2861929, 1485674, 1082771, 3156845, 16001903, 24980336, 666481, 2247007, 11123, 24816500, 2796406, 797561, 24980347, 5942140, 16675306, 2796414, 24816511, 4088835, 24816513, 16034690, 1935169, 1771275, 2370442, 6466443, 16323492, 5408116, 16001936, 24980369, 3227934, 2403219, 2539431, 1256342, 3582871, 1050436, 2698138, 1158043, 16669850, 790350, 2155915, 3156903, 2156445, 24816553, 3156906, 24816555, 2730924, 16001965, 661597, 990365, 3126460, 3243211, 764855, 24980409, 2898097, 5516221, 16034750, 2108351, 2796480, 3222465, 4095384, 16027825, 2796485, 4795334, 2796487, 5909448, 16001993, 666570, 7423331, 16034766, 3124177, 7331, 24980437, 2763734, 2863609, 8072153, 24980442, 601051, 601053, 666590, 16296928, 207841, 3124194, 16034787, 2862052, 5876710, 5221351, 666600, 1077756, 16002028, 895981, 666606, 819813, 1485809, 5876722, 4278099, 3189749, 2763766, 5057528, 15991977, 16034810, 24980477, 656144, 2501631, 1911808, 2894849, 2141186, 44506283, 1387525, 6499336, 3153068, 24980491, 4008972, 24980493, 4398253, 24816658, 2862099, 22588436, 24816662, 3157018, 2763805, 3157023, 4664354, 24816675, 2894884, 1846312, 4074539, 1223724, 2894893, 659419, 1027119, 24980529, 338999, 6469687, 994362, 764987, 6466620, 2436158, 981109, 5024835, 2206788, 16002117, 3615814, 16002119, 2632776, 2894921, 16002122, 3157067, 42609741, 12004431, 20851792, 3153080, 24816724, 11349, 830550, 3153081, 2927704, 16746340, 1929743, 2436188, 3648605, 5188703, 1438224, 16197113, 4140132, 5516390, 2239591, 3124328, 24980585, 11371, 3930629, 24980589, 826557, 1453168, 16002161, 16002162, 1485939, 4664437, 749936, 24816759, 12004472, 1846396, 5123197, 5123198, 3845247, 7875717, 3349697, 666760, 1329004, 4893837, 2862222, 24816783, 5287056, 2878970, 765077, 5090455, 896152, 646340, 406042, 6624044, 7744672, 937661, 24816804, 24980645, 2404140, 3124392, 1354922, 974023, 2176094, 782877, 12004528, 12004529, 16002226, 2895030, 3157175, 1486008, 2862265, 6324571, 2829501, 9022655, 12627138, 1092803, 2960581, 12627143, 12627145, 44501745, 2895051, 830672, 15992696, 3157202, 3943636, 3235022, 2994724, 2956495, 1486047, 5188834, 903035, 16003622, 18581246, 3222760, 2796777, 4533482, 2469099, 44490834, 2829551, 732401, 182142, 11742454, 9581097, 3157241, 12004602, 15992703, 5156092, 666878, 646357, 1453313, 765187, 2895109, 863494, 2764040, 3682860, 1092874, 1256715, 732428, 7941390, 2191488, 16669912, 4261763, 2862357, 3163617, 1486105, 24980764, 24816926, 1191200, 2272545, 2403619, 2764068, 1092902, 750129, 24816936, 16002347, 3240498, 1465565, 12004656, 24980787, 2305333, 3157303, 4421089, 1092927, 3235040, 2305347, 535882, 3240503, 2960719, 15996353, 24030547, 1256789, 1122068, 2731352, 699737, 1230090, 821135, 16002397, 44506341, 2967440, 16251678, 2960739, 1092964, 699750, 16002407, 4074856, 12004713, 5713259, 16238482, 2482708, 44506344, 16188393, 4533620, 12005950, 12004727, 12004730, 3222907, 3616124, 16669930, 3157374, 690069, 2862465, 798083, 24982902, 848449, 3157384, 3121020, 4240836, 24980875, 8057410, 4173198, 16199055, 863632, 16002449, 4088109, 24817048, 798105, 1289626, 3966874, 306591, 16002464, 16002465, 1345435, 3197400, 848197, 1247132, 2436523, 1256879, 699825, 3195104, 2855983, 16009118, 24980919, 24980921, 16002490, 16002492, 2829758, 24980928, 16002499, 3222980, 7150838, 1017761, 5516744, 12004809, 3235063, 8570786, 16002510, 732624, 1902499, 3880449, 2765390, 16297430, 24747257, 15992740, 16002522, 24980955, 3216995, 2534877, 24980958, 830943, 929248, 3223009, 5086459, 3962106, 44500902, 3223016, 2731497, 667114, 24686059, 667117, 16002542, 5123567, 3311528, 16193216, 1371942, 1345449, 1219839, 1224190, 3240533, 1912321, 4780288, 765444, 701014, 2764294, 879843, 2093655, 6499852, 241167, 241168, 24686099, 667156, 3321365, 2731545, 11803, 5344748, 24817184, 7918724, 12004900, 765480, 3092009, 24981034, 3517996, 24817198, 2534960, 2895409, 9586611, 24817204, 12004917, 2365817, 1388091, 6458872, 3997735, 838382, 1257026, 699973, 3780166, 6401607, 5123657, 2240074, 16746423, 1125964, 3157581, 2948628, 2928207, 24686160, 11841105, 2305618, 1143395, 2049537, 1088782, 5221975, 2829913, 5713499, 16330332, 896605, 3616354, 2829923, 2371172, 929382, 3124840, 24817258, 2207339, 1154322, 1513903, 2797170, 2743571, 1453684, 2962814, 4140663, 1250831, 9550242, 870335, 24981117, 4796030, 843029, 4813371, 4304519, 24981128, 929418, 3235095, 16330383, 667280, 24096401, 1486484, 24981142, 12005017, 667291, 44510876, 3157661, 9514654, 1453730, 3148842, 930417, 16002728, 700076, 16133805, 1912494, 15998237, 12005040, 2272945, 1257138, 4402867, 12005044, 1748661, 11958, 23604919, 5713593, 2010813, 12005055, 24817344, 24817346, 765635, 18755269, 5058246, 5123784, 12005069, 1291751, 24817363, 667348, 755355, 667353, 921313, 5517020, 17756794, 24981214, 863969, 5320418, 2962043, 2800556, 3485417, 1093354, 6532844, 3246034, 24686320, 3911409, 5713650, 24981235, 9548414, 962295, 15991208, 4992762, 667387, 24981244, 4828925, 667395, 6401797, 6532870, 995079, 569096, 3485450, 5343191, 2797324, 12006018, 16002830, 941357, 24817426, 1093395, 350767, 3906862, 1509337, 2961177, 3223323, 11841308, 2082778, 24817438, 2076447, 1257248, 2731809, 44511010, 1453861, 5648166, 4332849, 2197468, 1486636, 12005167, 2862896, 2862897, 2207539, 24817460, 646452, 12005178, 16025567, 2273084, 24981309, 1126207, 9023297, 44492802, 12005190, 2344929, 24817480, 6517388, 241482, 1170743, 1945421, 5713746, 16002899, 12005204, 2764630, 5156696, 9580377, 3845979, 1137978, 24981342, 208735, 8031121, 1191777, 2862947, 2371428, 1912677, 12006033, 4140904, 2491454, 6467438, 3813231, 12005233, 9580403, 24981364, 8073077, 12005238, 2797432, 2797433, 2284863, 824892, 4140927, 24817537, 896899, 24817545, 2896535, 1450517, 2207629, 602000, 2764689, 7253907, 3950574, 765846, 2830231, 536472, 16002969, 2928538, 9439215, 2928541, 667552, 952304, 667555, 1486756, 1355685, 6467494, 24817575, 3813288, 3157929, 4534186, 2404267, 12005293, 2882828, 12005295, 5713840, 16002993, 1034227, 700340, 1257397, 24686518, 4530642, 24981434, 7843771, 1486780, 6500285, 24817598, 16003007, 16330688, 777548, 2404298, 2207694, 2933365, 131343, 5124049, 2437075, 1257428, 433486, 2830799, 765912, 5337764, 4658442, 3235151, 110612, 5222370, 3125219, 16003044, 2732006, 6172647, 765928, 15992828, 24981482, 9547755, 9547757, 962543, 3133043, 5713908, 1421301, 2814633, 24686585, 5179391, 5348330, 3223549, 1087713, 5058559, 2263040, 9580546, 651947, 2928644, 12005381, 7647239, 6467592, 16251676, 143371, 5349129, 44500223, 24817678, 16298000, 875864, 24981523, 2895892, 4043438, 7843862, 1257495, 929816, 3649561, 1945626, 856947, 864285, 307230, 2142239, 16676151, 9547812, 5713957, 3125288, 149784, 9547820, 7517, 667696, 3092530, 646245, 9580597, 1486902, 1880121, 700475, 5189692, 5130250, 2732095, 25243712, 25243714, 24981571, 4796486, 662881, 16003145, 12005450, 2306124, 3151900, 3929571, 841673, 3235171, 3158100, 2476046, 864342, 2863191, 24817752, 755474, 5343247, 24817757, 4693349, 1093728, 2830435, 3157857, 24686693, 25243751, 1355880, 4894827, 798829, 2863214, 25243759, 700528, 16003185, 3321972, 24817781, 2568310, 3485817, 16822394, 1519739, 2863228, 25243773, 24686718, 24817791, 25243778, 2415979, 5091460, 3420293, 3616902, 1421447, 6708588, 24817802, 3125388, 4846274, 3125390, 5348717, 3125392, 1722392, 4173970, 3147233, 1542169, 1093785, 2797723, 1093788, 1449435, 24818373, 16822433, 12005538, 5064731, 5353636, 2994341, 16025842, 864427, 2699439, 12005552, 24817841, 2973043, 16190603, 24981685, 2764984, 3757176, 24981690, 24686779, 5714108, 2145577, 12478, 24981697, 3944642, 3715269, 897223, 2732232, 3125450, 24686795, 4272332, 2732237, 929998, 3748049, 3158229, 5910743, 3223769, 1814746, 12005598, 7188704, 3378615, 12005603, 2928868, 15993982, 24817895, 3158248, 24981737, 7161895, 832210, 1011051, 831727, 12230894, 1356499, 5517556, 3748085, 16012751, 4786217, 5091578, 1880316, 2063941, 12005630, 24817920, 2830593, 24981767, 24817930, 24867543, 3354893, 2863376, 3158292, 1935406, 1290134, 2891140, 9580826, 12006106, 5348727, 744837, 2961696, 3420450, 1127131, 831780, 16298277, 9548070, 17249003, 5308613, 12005674, 2830635, 573729, 2994477, 700723, 1028404, 24818633, 16003382, 15998345, 12005688, 2781710, 5345277, 2732349, 3617086, 24686913, 12005698, 7287107, 1093959, 3027272, 16016678, 4463142, 1093966, 1552719, 700752, 18559315, 2961748, 4141259, 7188823, 24981848, 504153, 16009481, 9548125, 12005726, 1093983, 9548129, 9548130, 16003427, 1307904, 18592101, 24981862, 24818023, 602472, 2175337, 24981866, 7287147, 24818028, 44492341, 4206958, 2732399, 700784, 3437288, 12005747, 16232820, 1356149, 4305270, 1356153, 7942522, 2470267, 2371964, 3191165, 1880447, 2929024, 3420546, 12005763, 799108, 24686982, 9548167, 23815427, 121175, 24818059, 3715470, 2568591, 1252760, 17543570, 2568596, 7287189, 2863511, 1454489, 602523, 3223965, 24818079, 864672, 2863856, 8073958, 4518641, 2961834, 16759090, 9318828, 4567470, 2754632, 16670110, 16331190, 16025673, 9580984, 1088927, 16822716, 2961854, 3387839, 1094081, 1360715, 7582149, 3617222, 405959, 3977672, 16331209, 2397637, 668109, 1290703, 4338128, 2798033, 2240978, 4829652, 24818133, 12006137, 2727332, 2306522, 3751730, 9581021, 302501, 2732514, 848635, 3912165, 897512, 2961898, 3382695, 3191276, 16017552, 3158510, 4534767, 12005872, 3387890, 24818163, 16003575, 24982008, 2971573, 12005882, 831995, 16003581, 16331262, 3229781, 3224068, 16003589, 1913350, 4302383, 690833, 799242, 3617292, 1257997, 4121581, 3060242, 5354003, 16003604, 4174359, 2339352, 6894340, 663834, 24747439, 2830877, 7588030, 1913375, 995873, 12005924, 5780006, 16033701, 12005928, 16746588, 20918828, 2273837, 5389519, 3584559, 2568753, 44510696, 1094196, 2820190, 24982071, 16670132, 2863674, 94986, 16003646, 2535999, 3158594, 2732612, 1893539, 3213409, 242248, 24818250, 44490167, 12005964, 2110030, 24982095, 24982096, 24982097, 3235047, 5681750, 471639, 16022583, 24818266, 1484366, 4267450, 2634334, 2732640, 2798178, 6500966, 783121, 1288702, 2962026, 16527979, 2956301, 1946386, 5529021, 3191409, 3715698, 4879123, 3224180, 2811181, 15997488, 2842150, 24818299, 3781244, 2830974, 1127189, 1192577, 24818306, 24982149, 12006026, 1471255, 4207245, 1017364, 3224208, 570001, 1418900, 1094291, 1290900, 24982167, 2776266, 1979036, 16003741, 9548449, 8073890, 24818339, 2896548, 2055622, 3125929, 3224234, 5157550, 2945392, 930482, 5081203, 24982196, 2831029, 754403, 2798266, 1127099, 16031178, 3235275, 24982212, 3453637, 3617569, 3223631, 1487563, 12006092, 3362491, 2142927, 2274000, 2863825, 1356498, 12006099, 3289812, 24687317, 652068, 16397018, 44506575, 2274015, 24818401, 864994, 739451, 16282406, 5419750, 3282553, 12006120, 1356523, 12006125, 799470, 4912984, 24687344, 1258225, 2743763, 3158773, 3158775, 24982264, 668409, 20853500, 7151061, 2896642, 865027, 1389316, 3158789, 11842312, 2241290, 15998423, 24818444, 3158797, 3506236, 44501084, 602897, 930578, 3617555, 24687381, 660569, 4207383, 3617561, 44246851, 12006172, 3879709, 1356575, 733984, 2093872, 826843, 1553188, 24818469, 20853542, 24818471, 16003881, 2929450, 1159979, 2896685, 6894382, 44500063, 44484744, 5911346, 24982324, 1367518, 24818486, 4535095, 2929464, 2863924, 766778, 646623, 897852, 3748670, 830650, 24982336, 1946433, 16293191, 2361483, 2437956, 668485, 3158855, 24982345, 2863946, 2962252, 1225551, 15987512, 2863954, 3235299, 1247374, 2815553, 832343, 6916239, 3847004, 3224413, 16195555, 3093343, 1356640, 6621328, 3158882, 44495675, 16023683, 3912551, 570216, 668476, 16003946, 668523, 668524, 24687469, 6861679, 24982384, 5092210, 2732916, 3584885, 3737559, 4464105, 2765689, 3650426, 3158847, 3224448, 24687490, 668547, 3289988, 657558, 701318, 4305800, 12006282, 25102487, 242572, 24818498, 16129517, 12006288, 24982418, 4371347, 3158933, 2175895, 7517084, 44501146, 668574, 2274117, 2979225, 16757665, 799650, 24687524, 804603, 5223337, 12006215, 24687533, 3191728, 5911474, 16004020, 4305845, 16004022, 3781559, 2929594, 1296543, 2862513, 16004030, 24687552, 24982466, 1815493, 5583814, 2077639, 12006220, 16397258, 16670199, 2044876, 13263, 2241489, 1455058, 2345123, 2200665, 44144189, 24687576, 774053, 24982491, 3564798, 646650, 24818654, 242655, 324432, 5518306, 15998459, 7517156, 2918566, 13286, 6042599, 3453929, 16189607, 1979372, 1487853, 1487855, 24818672, 5310632, 832502, 324436, 2733053, 16331775, 1225729, 1823895, 1192963, 865286, 17380359, 2864137, 16020969, 4786140, 24818701, 16757774, 4016301, 2733072, 701458, 663043, 2896916, 1356821, 16004120, 24687641, 20853789, 24687646, 3781665, 16757794, 3158875, 16011461, 1039878, 16009393, 865322, 3120647, 24982572, 2438190, 6107997, 15998472, 24982578, 708942, 2339893, 2012215, 24982584, 3159097, 17078813, 24818749, 1717310, 24791221, 2339907, 668744, 3989004, 805047, 2732898, 8483982, 707498, 4109394, 16020323, 24982613, 1225817, 4267535, 16757854, 16725088, 3545528, 1225830, 2956817, 44484796, 4600939, 1114541, 2157611, 2274420, 596204, 24793022, 5092476, 1986304, 2268693, 24687744, 930945, 1324162, 16019084, 16331911, 15987564, 734347, 16331916, 24982381, 16725136, 44142115, 2372754, 899393, 723504, 7189656, 3236740, 16019329, 9548962, 24687780, 2929829, 6436006, 11529329, 6364700, 6141098, 16016056, 3224751, 707792, 2897074, 24982708, 663419, 9548983, 4326780, 16757948, 3224765, 1356990, 16757952, 3650753, 24982723, 16725188, 4404421, 744993, 24982728, 2812292, 2912676, 3847373, 9549008, 1225939, 1717460, 898261, 16757975, 9549016, 1094878, 1815775, 3519712, 15993040, 1291491, 9549028, 24982757, 3912936, 6468841, 9549034, 3421420, 6604221, 16758001, 275698, 2241780, 898295, 242937, 24982779, 799997, 1094911, 800005, 1160454, 2438407, 6272264, 1258762, 734475, 865548, 3869867, 734478, 2940461, 16758033, 3290386, 24982804, 16758037, 1193238, 767255, 24818969, 3709472, 1094940, 4917466, 16495902, 4011295, 3749153, 24818978, 6468486, 2471206, 865576, 4245724, 24818987, 1291564, 4240685, 2307374, 9549103, 4961584, 717704, 9549108, 690398, 3126582, 3240841, 4961592, 7732, 3618107, 16758079, 5879106, 13636, 24819013, 3224902, 2536775, 603464, 2209097, 4896074, 24687947, 7189836, 16495950, 20919635, 2864468, 24687957, 16758102, 2864471, 5715289, 4207963, 2831708, 3093853, 7484766, 9549153, 800098, 1154619, 1520997, 2274662, 16299368, 6796649, 3618154, 16757994, 3814766, 892477, 4142448, 2110833, 24982899, 1488244, 1258870, 1095031, 24982907, 16758140, 5345902, 4601214, 1323925, 5715329, 16135554, 800131, 24982919, 24688009, 44496959, 876098, 2924685, 2241939, 3421589, 2405784, 20952473, 1018095, 24819100, 16758174, 6708805, 8481811, 44495771, 3814820, 2274725, 6097137, 3159467, 20893416, 308654, 2471346, 1586613, 4120137, 24819129, 3579466, 1451285, 3238937, 20938153, 2860310, 24819140, 15993078, 1324488, 892492, 16757666, 24819150, 24688080, 24819153, 24867747, 5322196, 16195150, 2079772, 44495652, 4615939, 4797913, 2012635, 4044254, 4961760, 1455587, 16758246, 79335, 16758248, 20919786, 2301522, 3590397, 6469107, 757704, 25102590, 1258999, 1551, 3126777, 3126778, 3519996, 686771, 3749583, 2864639, 2373120, 7473408, 2766338, 5322243, 2635271, 3126793, 16757677, 766434, 887043, 24867758, 1947161, 24983066, 44495791, 4961822, 11875872, 4109232, 16670299, 24819236, 701989, 734758, 2373159, 708605, 4142002, 16822414, 3157101, 2864688, 706824, 9549363, 1259060, 1750582, 16758327, 2097614, 24818612, 3237845, 6619059, 24687541, 276032, 5441774, 2438724, 4109893, 2055777, 2799176, 4208201, 5341794, 4791906, 800334, 24819280, 1357393, 1662563, 24983124, 6501974, 9549400, 720609, 13916, 750522, 24819294, 24983136, 9549409, 2963042, 11957179, 24983140, 800358, 800359, 865896, 3180818, 4044399, 3159664, 4993982, 1269285, 2766455, 3782264, 11646585, 5912187, 2799229, 16026507, 833152, 16189718, 2100890, 2822127, 24983176, 1455753, 2869527, 4961932, 24819344, 655143, 9549460, 767637, 3094167, 24983193, 1390235, 4077212, 3290781, 20919967, 16758433, 739611, 16299684, 7893958, 6605076, 4830889, 1586858, 4875635, 3389100, 3235442, 4306606, 833201, 1945951, 865972, 2832055, 1276707, 24983231, 24983232, 739616, 800451, 4830916, 16025889, 2045640, 2799305, 5322442, 16195191, 873371, 2209487, 2930384, 997073, 2115875, 1128148, 2275029, 3475320, 3815129, 2241487, 3225308, 3258077, 2504417, 16758498, 1226470, 1816297, 9549547, 440044, 4737320, 16758514, 1586932, 2833042, 1128183, 9549564, 6605098, 663168, 1357573, 1402571, 5348993, 2209544, 9680650, 5551883, 5389904, 15996436, 7386895, 652367, 16675800, 6305556, 6621486, 652249, 767769, 3454746, 2176795, 2268929, 1128221, 1554206, 16014981, 16758563, 2963236, 24819495, 2225116, 9025322, 1095467, 5158700, 11908909, 4208436, 5191480, 14137, 24819515, 3782460, 5322557, 16332607, 16020398, 10291, 692969, 3159875, 3127108, 2176837, 767814, 16020449, 4667208, 16758602, 25162722, 4218509, 657720, 3225429, 24819544, 5054095, 16025853, 24819550, 9549663, 4306786, 4222228, 24819557, 1292135, 2897769, 2365, 833394, 5223401, 9549689, 5769535, 2078589, 3520383, 1584405, 5736768, 5158786, 833411, 16758660, 3206032, 735110, 44501313, 4306825, 1161100, 6459979, 4536210, 2885955, 3159956, 1864686, 24819606, 931738, 3151476, 800668, 2766749, 2178904, 16758693, 24982513, 24819625, 5340465, 3923613, 2897840, 1423282, 3487667, 669620, 3323829, 669622, 2275256, 5529247, 5289916, 2570175, 3684289, 2963394, 16758723, 1488836, 3257334, 2570183, 2928811, 5093321, 24819659, 9549773, 669646, 5289935, 16332755, 16463828, 1456085, 24819671, 14296, 16758747, 11949201, 4339681, 15995352, 2897893, 887121, 2537448, 3243315, 1259498, 341995, 866284, 1259501, 5060591, 15996012, 3225585, 702450, 23955795, 1292276, 24819701, 24819702, 5158903, 16496637, 1456126, 16197212, 2355136, 5093381, 980142, 309259, 16758796, 4175885, 1456142, 2963474, 1456147, 5355543, 20920345, 2668570, 4316847, 5355550, 16758818, 1247579, 2177060, 308230, 793730, 800807, 11957255, 15998642, 16758833, 16757769, 5322808, 1423418, 2951519, 24819776, 16758852, 9549894, 2998905, 866376, 1194057, 1194060, 16009570, 3159053, 4601936, 4384762, 16332883, 669782, 4405336, 931929, 866394, 9549918, 3151350, 20920421, 1390695, 2963560, 997482, 1132903, 5421164, 3238952, 16758895, 2963568, 3131752, 2963570, 571513, 16758906, 3618940, 1095806, 866431, 2472065, 24819843, 2799748, 5338134, 24819846, 16431239, 5093514, 9549964, 24819854, 702607, 2373776, 16758929, 4765842, 892611, 1618628, 4012181, 3480096, 3127449, 5191834, 5322908, 42628122, 5322911, 935581, 2571185, 4274338, 1292451, 2963620, 3677894, 6404262, 18565489, 2039805, 4831404, 4337725, 2930865, 5409139, 16758965, 3127478, 2865335, 768184, 5093561, 2865338, 4536507, 1095868, 5716158, 1390784, 24819906, 9550019, 5344839, 3574135, 24819916, 3324109, 3979471, 24819920, 5904589, 5093587, 4777906, 2078937, 1334991, 2537692, 866526, 3586271, 666074, 2186960, 690555, 24981045, 80103, 1128681, 2701547, 6273260, 5322992, 2492440, 9550066, 9156852, 750633, 3946744, 24819961, 2210043, 2930941, 24819967, 24819968, 3344768, 3231322, 866566, 5093640, 4176139, 2930956, 2767592, 6535438, 3193103, 5307743, 24819987, 2996500, 662811, 1796522, 16759063, 866584, 15993220, 1489179, 44506842, 665464, 4340000, 1504304, 5290275, 18561316, 20920613, 2963750, 833834, 16009607, 47404, 9550125, 1358126, 16667795, 2865457, 7944498, 1456436, 9419062, 1227063, 750644, 3520827, 16759100, 2898241, 5769611, 768325, 937163, 1194312, 80201, 1161546, 1416930, 3131789, 866640, 1455160, 18561363, 3160405, 9582934, 5338169, 1784152, 24820058, 24820059, 1370039, 5290338, 18561379, 2963812, 2570598, 14137704, 3225961, 887578, 4209003, 9582956, 7551341, 2442031, 4536696, 4405626, 16675903, 1096060, 19675517, 5716350, 984509, 1187563, 9550213, 3601473, 9550216, 866697, 6404490, 17021323, 9550222, 2798148, 5159314, 8075671, 1259929, 3979675, 17021340, 6404513, 2111906, 1259940, 17757254, 1259942, 5157172, 9550248, 303308, 16277970, 3208264, 18561459, 9550261, 16759223, 1456568, 9550265, 2738591, 3142730, 2899212, 9550271, 1466971, 4912203, 3750340, 22514081, 16019373, 2882167, 4593059, 2998918, 2406863, 1391056, 1358289, 932306, 5345939, 8894934, 3324375, 2820516, 759661, 4158543, 4766173, 16759263, 16759264, 4995555, 18561508, 6404581, 899558, 2406887, 16759272, 768489, 4110827, 3108032, 40188397, 932336, 2929747, 2701812, 5323253, 3207921, 2869673, 3139704, 1784313, 2855401, 9550333, 899583, 2963968, 16304160, 2931208, 16671079, 3216650, 3628802, 702994, 2341395, 5041087, 866837, 24687705, 16759320, 4792068, 1260058, 18561565, 25162843, 703014, 16026033, 17578537, 9550379, 1227312, 6470194, 2767411, 670260, 7386206, 4340278, 18561591, 7256632, 23607870, 3176776, 2931265, 4602436, 2948730, 735816, 2079305, 999401, 670283, 3291725, 387848, 4791649, 2177616, 9550417, 4536914, 834131, 2894174, 13941333, 5323351, 2046552, 8588782, 16004102, 9550427, 5290588, 1096285, 16398942, 20935781, 969147, 997988, 2339942, 5519976, 9583209, 4209258, 16015122, 3208296, 965237, 9550454, 9550457, 834174, 3193472, 4327872, 2439812, 9583238, 4799112, 2210441, 7256714, 6339214, 5192337, 1211159, 5094036, 16675950, 9550486, 25246362, 998043, 12270236, 10271391, 2570912, 3422881, 7256738, 1826587, 5651110, 2439847, 3390121, 2112170, 5323435, 2898604, 25246381, 5079932, 18161437, 25246384, 16759473, 1194676, 3488438, 23640760, 1504372, 5769674, 3770355, 5187733, 3947202, 2968011, 44506913, 4884940, 5290698, 2236194, 735950, 4274895, 5323472, 42628216, 309970, 7420627, 2800340, 9550549, 604887, 965336, 9549512, 4006040, 2935247, 1293020, 670430, 2046688, 5389026, 5290724, 5389030, 3226343, 2079464, 5323497, 23640810, 16189906, 2341616, 26500904, 3246547, 5389044, 777387, 2079481, 5356282, 2210557, 2767614, 5389057, 3193602, 2826027, 4406022, 663285, 801544, 1358604, 9583373, 16188509, 1784592, 3638331, 2444216, 3554068, 3170094, 666093, 2913821, 2230746, 9550624, 2407203, 5389092, 1620774, 16021567, 160903, 23640878, 703279, 2145072, 1588017, 2334515, 16759605, 20968585, 2800440, 941876, 3193659, 3241098, 44142172, 3193665, 24687755, 9550660, 3423046, 7162337, 2931528, 2844272, 310092, 4012877, 998223, 5389137, 965461, 2538326, 5094232, 537743, 18168670, 3357535, 16020624, 1111176, 2891579, 2931557, 737019, 1555304, 17578857, 23640940, 23640941, 703342, 3202877, 16027025, 821736, 1981301, 3324793, 16759677, 2767742, 2866047, 23640961, 23640962, 16759683, 2822800, 2276231, 23640969, 2908369, 2112396, 2907970, 5389200, 16757912, 16957680, 3619731, 4551830, 23935893, 2538391, 16333720, 834458, 663915, 20913107, 3685282, 2937841, 4799399, 9583528, 2389148, 9550764, 1260462, 5389231, 974664, 572345, 1751994, 5389244, 2898877, 801726, 2819127, 25162912, 16675159, 650411, 3390406, 5782471, 1620936, 2440137, 16001932, 1326027, 3095500, 2378082, 7066668, 16189944, 3128274, 3226580, 2931670, 3459577, 44493521, 3674345, 16759772, 2801451, 998366, 16331941, 2741429, 2309090, 2931685, 16235496, 1719274, 5225454, 3423215, 2210801, 4095522, 2931700, 4799477, 3455990, 2341879, 3095544, 9550841, 3530976, 23641083, 3111323, 670717, 900094, 2866175, 1358850, 244741, 22333953, 736264, 23641097, 11746314, 44490583, 2571277, 2984760, 5061648, 16759826, 2866195, 12005125, 4322478, 5389334, 5389337, 2767618, 1209519, 5389340, 2203482, 20899797, 5389345, 17513506, 769059, 801828, 3554341, 23641126, 758848, 9550891, 1391660, 2964527, 4406321, 3241139, 23641140, 769077, 2910557, 3783735, 3241140, 3193914, 44491733, 3191419, 539709, 3226686, 1358911, 3619904, 4878, 9550915, 2998939, 5338294, 253793, 4340808, 900170, 4994231, 2571340, 24791565, 1864888, 5946454, 2054021, 10435673, 1490998, 6213, 1105765, 9550944, 2820624, 1466214, 2931814, 5736977, 15999755, 2276457, 5389420, 2079854, 9583728, 9583729, 3934739, 4799605, 2738708, 2738709, 867456, 1457282, 2768003, 4078726, 5389447, 5389448, 2931849, 18114272, 3193996, 6470799, 668525, 2833555, 2531182, 657945, 1129627, 5736986, 867488, 5029025, 6995109, 736422, 2079911, 2895285, 998571, 4013230, 23604934, 9551026, 2243768, 5389497, 2964668, 703678, 5749951, 3194048, 899609, 3980485, 657953, 44496076, 9583822, 652493, 2899152, 1129681, 736467, 5422293, 6405334, 2309335, 802011, 2906198, 900317, 703711, 16825568, 2833635, 3226852, 4275429, 11957457, 4963561, 2226431, 5389547, 645377, 5742461, 16026152, 3363167, 3235710, 2800886, 876697, 2079993, 2440442, 2826111, 5258493, 2899203, 1948932, 703751, 1490184, 2833673, 1129738, 2272253, 4078860, 2563970, 20927304, 1293585, 2997522, 1129747, 5389588, 2211094, 2833688, 3816730, 16008490, 44495714, 873976, 2866465, 22330659, 2382458, 2964774, 9190695, 3241180, 2997549, 5389614, 16676061, 5291312, 3226929, 1477171, 24818910, 3379395, 3947832, 834873, 1326394, 11957471, 5018629, 5389629, 2800958, 3456319, 1815776, 16760130, 663435, 657974, 736582, 5127495, 2866505, 2440523, 5952637, 1293648, 765418, 801412, 1815779, 3685718, 1326423, 2866520, 2897124, 2309467, 2932060, 2768221, 5338341, 4178669, 3178985, 5389668, 2768229, 1260903, 5156097, 769387, 6471020, 16010675, 9551214, 2866543, 22330736, 1094888, 2538867, 2506100, 9551225, 834938, 2997627, 24818922, 6471041, 1381557, 9551236, 16675174, 9584006, 5029255, 9551240, 4308363, 3150617, 5389710, 900495, 970986, 3161491, 5389717, 706486, 5291416, 2801049, 1129882, 9549039, 9551260, 2799013, 707141, 15998875, 6155590, 2997670, 769448, 3309923, 2244013, 3423662, 5742493, 5389744, 2768305, 4013490, 1949110, 3784119, 3390904, 1368289, 20914079, 1424828, 6077885, 3227071, 2407872, 5160385, 2818715, 2080199, 1342975, 81353, 1352443, 605645, 572879, 674073, 3760115, 24868089, 1129949, 3508799, 5389792, 1901278, 24207105, 1981925, 2997734, 987802, 226556, 2801131, 3653100, 6438381, 5291502, 2997743, 3128816, 2342386, 772691, 15987966, 9551352, 1293817, 5225978, 5094907, 4792234, 22518005, 2833919, 4374017, 9551363, 2866692, 2407942, 12514561, 1621512, 1798711, 4079114, 5062156, 3456529, 2801170, 9551380, 6471189, 3292696, 9551387, 933405, 7192096, 2997793, 9551191, 2804315, 2997796, 1570054, 5029416, 707582, 16072234, 774141, 9551404, 9551405, 2211378, 4451628, 1359412, 3115614, 2735670, 998969, 1097274, 2196100, 704060, 16670645, 3784258, 9551430, 1110210, 2372876, 3685966, 2997840, 2408017, 445027, 5389908, 2962702, 4177495, 7454298, 3227230, 5338384, 3587683, 2738177, 5389927, 4656016, 1428071, 1490541, 6471278, 6536816, 9584241, 1313385, 245368, 704122, 3620478, 9584255, 6471297, 3161730, 16301699, 9549012, 5389959, 3128968, 44494635, 278156, 769677, 25163032, 5389970, 9551508, 3093785, 2834077, 3620510, 2842565, 4144800, 2080417, 22429346, 1445190, 5291685, 3391142, 9551529, 3227306, 1368007, 1326765, 4996782, 3344549, 3161777, 2209054, 1081691, 3161784, 4374201, 663498, 1865276, 5914304, 1326785, 1820259, 9551557, 2801350, 16758049, 802504, 9551561, 1174021, 15993351, 971861, 5390029, 16195533, 2834129, 5226197, 652580, 4079323, 868061, 16020411, 9551583, 4669152, 16301793, 44485243, 9551588, 24982822, 540391, 2965226, 24868135, 6602476, 3587825, 3129074, 9551603, 6504181, 2805832, 4144890, 835323, 2965244, 9551614, 2080514, 832811, 1556228, 4966270, 81670, 704263, 24982828, 2853506, 4570895, 442128, 2801429, 9551638, 3577262, 245528, 2968196, 3063578, 17284891, 6307612, 3424504, 7618335, 4964129, 6602530, 22421467, 1920927, 2834213, 9551655, 1384412, 3129130, 14303019, 3242925, 3161901, 1289163, 3235805, 2473776, 24818292, 5914418, 2801459, 2899770, 17487972, 573245, 9584447, 8503104, 573250, 1163075, 2998085, 16301894, 2288639, 2277195, 655673, 15993485, 24819000, 2805835, 2998099, 9551700, 2323769, 2965336, 2891748, 4800347, 5521244, 3624183, 2148529, 2539361, 1392482, 966500, 1228645, 5062503, 3751784, 6602601, 1097578, 4013932, 44485266, 658492, 3096432, 5742568, 658067, 4800373, 9584503, 1326969, 1359741, 2998142, 3852949, 2899846, 16030014, 3096457, 638860, 3208514, 977103, 6217709, 769937, 868246, 20955031, 4013977, 2834330, 540571, 1350270, 668997, 9551776, 4301777, 5193636, 4112293, 4374438, 9584551, 16195095, 723612, 704426, 5291947, 2434535, 24817205, 8178333, 3673483, 901041, 2408370, 2146227, 1165982, 3456950, 4046775, 769977, 590406, 573374, 706659, 2867138, 4879691, 4908, 44202155, 2146249, 6537162, 4669389, 9551822, 2539471, 2441168, 9549134, 1361743, 2932695, 6602716, 770013, 16351, 4603872, 3686369, 16020817, 3893768, 1908732, 4997099, 9551855, 6504432, 344049, 1294322, 652627, 2961872, 2801656, 16465914, 3293180, 802817, 16025606, 2408456, 6537225, 5061207, 9551883, 1097741, 540689, 16402, 2899987, 2734, 2211865, 1392667, 6537245, 671775, 16435888, 3588131, 3293220, 3194920, 24819036, 2211882, 2834475, 6537260, 868397, 6537263, 9551922, 2768947, 2637877, 2474038, 974857, 4046906, 16400444, 4349962, 2146366, 2311561, 442435, 16302150, 2998343, 901192, 1553762, 2080846, 3147781, 2932816, 3181240, 1359956, 6602843, 9551964, 1097821, 4797797, 2867296, 2788386, 6621526, 750950, 1982567, 3246780, 4440170, 901230, 16302191, 6111344, 16676200, 9551987, 1046943, 3489912, 2867322, 671869, 1245529, 3915903, 3853330, 2179207, 9552010, 5005335, 4276364, 44543614, 2211985, 2834578, 15993539, 7566702, 2998424, 1261721, 2998426, 2110831, 5161119, 20856992, 868513, 4604068, 23806119, 1829285, 3153917, 2801836, 1253405, 20857008, 2820808, 966835, 9552052, 2408631, 3195065, 9582856, 819980, 4188309, 770244, 901317, 2891809, 6602955, 540877, 901327, 24868216, 442583, 20900870, 2965727, 1261792, 24789219, 4079844, 1122342, 2212071, 2441451, 6602988, 2183889, 5193968, 16007409, 18104562, 4846974, 2914962, 619387, 3916024, 16007417, 2867450, 3653884, 2801918, 2886357, 3686657, 2867459, 2867460, 4604165, 16007430, 1130760, 2867467, 2187179, 2891821, 1137512, 6603027, 6603028, 1679406, 16033620, 652676, 16007450, 737563, 2375965, 8143134, 2769183, 6603040, 3555617, 4440356, 6668582, 16002084, 24789290, 737579, 3162414, 1982767, 1098033, 5347093, 3132099, 4047159, 1327416, 44507188, 934204, 1091234, 1174612, 4374850, 180550, 115015, 25163148, 4079947, 3227980, 3103874, 2807289, 5226832, 803153, 18107107, 13089, 169682, 5423449, 3162458, 2998621, 44501733, 3129696, 835938, 5849444, 2998629, 626866, 24789352, 2302012, 2113898, 866463, 2408812, 3129709, 1884528, 5338366, 803187, 16746131, 2867573, 5095799, 1819001, 20922747, 17757265, 2343294, 6603135, 2638209, 4211075, 2343301, 5067939, 5095815, 2998664, 6603146, 16400779, 5128589, 2834831, 1466435, 3206299, 2769301, 868758, 999831, 789752, 1635705, 2933151, 803235, 16803842, 2801, 6603176, 2802091, 2441644, 1428210, 1130926, 16007603, 2500339, 541113, 868795, 4276668, 23602193, 3204772, 1129880, 6504901, 16007622, 16000892, 663629, 16190200, 6603220, 3162582, 6603224, 4596401, 44490831, 2114013, 3359198, 24982949, 6217808, 5348190, 3916262, 772860, 6046186, 2809938, 4112878, 44501757, 7422448, 16007665, 3326451, 4360958, 2802166, 2802167, 24789497, 4309498, 3293692, 1570218, 17252862, 2974983, 4997634, 16676090, 4178437, 16302599, 6603274, 1226993, 6603276, 7520781, 1294862, 767405, 573971, 999956, 24819118, 24789528, 42601220, 1138778, 5389366, 871173, 1622560, 6603299, 1294886, 1131047, 23872040, 8897067, 16002344, 803376, 4524808, 6603314, 1294902, 5294857, 4964920, 16007737, 999995, 4901642, 16007742, 1327680, 3818050, 11911747, 115269, 6996550, 3182828, 22514444, 3104830, 3309311, 7553613, 1819214, 16459612, 2891875, 674574, 4112983, 7299172, 5751386, 737884, 2946490, 5292638, 5292639, 1950304, 6603361, 3129954, 1336554, 2310759, 4964969, 606826, 16668669, 5704504, 1262191, 1393266, 4670603, 685796, 868983, 2172539, 24818320, 3242314, 3981949, 3467702, 3230485, 950941, 5292677, 16007814, 767425, 967305, 16401034, 1078722, 5308915, 22430352, 934545, 24789651, 2343573, 1000087, 692344, 737947, 2820890, 5423779, 2979353, 4912582, 3424937, 6603434, 2802347, 2998956, 6603441, 745587, 17076, 4113077, 16007862, 723568, 2998969, 2409147, 16007868, 803518, 2263840, 2998978, 3097283, 934598, 2969534, 2998984, 3818185, 2802380, 3719888, 4145873, 2179794, 16195122, 22583086, 893049, 16007896, 5741005, 5063387, 2796045, 4276958, 1243367, 5243450, 1510182, 6603495, 24789738, 6603499, 5710454, 1164019, 2078, 705270, 8751913, 1098489, 1819386, 6636283, 16007932, 4801277, 6603518, 1262335, 705281, 1000196, 3143126, 705286, 1189903, 16007948, 6472463, 8323, 16007956, 44491090, 3130134, 24819161, 696452, 16007962, 2736923, 901917, 3750786, 2802463, 5980960, 2999073, 2933538, 6177572, 16007975, 6636330, 16007979, 1426222, 6636335, 2114353, 6472498, 20923188, 44483381, 3851062, 42601268, 1819450, 24686990, 934719, 1229632, 5342689, 2886454, 16008006, 7665121, 3294026, 17227, 2900812, 708717, 7586641, 10253795, 3818325, 1459030, 6472536, 1590107, 3246686, 2999133, 8899831, 5096290, 16401251, 3818341, 24794323, 1450129, 4459324, 7973605, 2405863, 5751662, 16550717, 4558225, 24789873, 44483442, 6603635, 660026, 2192873, 44483449, 2212730, 2474878, 9115138, 24978725, 4539271, 24868332, 5292938, 24789900, 16008079, 738193, 4146066, 2904073, 738197, 44483478, 6603671, 24789912, 16008090, 2999195, 738204, 44483486, 3097503, 6096720, 3235995, 44483493, 3457959, 692353, 1131434, 1295275, 5422402, 24789933, 2999216, 6081352, 2835381, 17253303, 738232, 20890553, 24789946, 16008123, 5459501, 5769382, 2081728, 44483521, 15993675, 24789956, 738246, 6603721, 3654603, 6603728, 3143160, 1106083, 3294165, 2104930, 3749369, 1207368, 16008155, 44483548, 16196222, 12239839, 2882426, 902113, 4178914, 6518267, 2216841, 718332, 3228650, 2999277, 24790000, 1712296, 6505458, 3521775, 607222, 160729, 5049250, 24790012, 958634, 738302, 1131519, 16249992, 4146177, 4604930, 44483588, 666169, 6374407, 44483592, 181257, 24790026, 6177805, 44483598, 24749, 934929, 44483603, 11420692, 2531502, 738326, 898410, 16008216, 3523610, 869403, 5052670, 6104949, 2966558, 1721376, 3294241, 6376283, 2452350, 24790055, 3236605, 2999337, 1000490, 24069164, 2334898, 443440, 16008245, 9585720, 1112443, 869436, 751279, 902208, 9323585, 2999362, 15988235, 6217910, 6603847, 738376, 16446988, 998966, 134791, 44483661, 771150, 24790095, 16008272, 16012916, 5719122, 934996, 5588055, 2868312, 44483674, 24790108, 771165, 5719134, 2999391, 2999392, 5194849, 2966626, 2056379, 2966629, 16008803, 1262695, 1295464, 16031466, 345194, 3097708, 4879890, 1034195, 5730819, 2804584, 4113522, 6014068, 16681780, 25163284, 44483707, 3163260, 1361022, 2868351, 2802816, 2278529, 3228802, 6505603, 16008326, 44483720, 2329452, 5737746, 16030376, 17549, 5031054, 3296109, 6603920, 6603921, 738452, 6603926, 4093465, 3705545, 2966681, 22430876, 2409629, 1131678, 16195781, 44483744, 16191864, 16303266, 1918116, 645407, 2933929, 607402, 953010, 24790189, 4425967, 4834479, 44499880, 3228850, 652830, 3392694, 923207, 7342964, 44483770, 630986, 1098942, 17253567, 7259328, 734752, 443586, 1262787, 3112489, 10221089, 16008393, 658295, 1361101, 2802895, 2802900, 1598001, 738518, 6603994, 2868443, 16008414, 2213090, 1131750, 3170513, 4605160, 1372750, 1295595, 2901229, 24790254, 3738493, 3687665, 2376946, 6604019, 1819893, 869622, 3131197, 2901241, 16008442, 3181439, 705789, 1131776, 2966785, 20923650, 2913835, 3523844, 4284630, 2671879, 620076, 3622154, 16681858, 6490117, 24790289, 16026499, 7259414, 16027623, 4605208, 15998738, 16008478, 2868512, 738593, 1000738, 2278691, 5195044, 24790310, 935207, 5195048, 4080938, 3130667, 2344236, 4015405, 2868527, 16008496, 20923697, 2082098, 804148, 2802997, 148793, 574780, 3228989, 3103764, 2803008, 6152416, 3228994, 3574667, 3097924, 5125686, 7161158, 3170529, 7161160, 1262921, 24790346, 16008523, 3622222, 2117383, 16008529, 3982674, 3163475, 935254, 4179887, 2475353, 7423322, 662907, 705884, 16008543, 148832, 4801889, 2573666, 16008547, 68497, 5338684, 24790378, 3163501, 5457262, 2946621, 1368296, 18577578, 1000819, 16303477, 24790390, 1286377, 3230337, 6604153, 4568639, 4294189, 1331943, 935297, 2999682, 6473095, 4048264, 1269996, 16676418, 24790421, 3851670, 44483998, 2835871, 2100123, 3127277, 21152150, 6604199, 2409896, 3148504, 18105773, 2803118, 2114994, 1328565, 44484022, 17848, 2278841, 2999738, 542139, 2770365, 3763902, 3491265, 1295810, 1426883, 876790, 9550165, 869831, 16008648, 3917260, 2180557, 2180558, 902610, 2886563, 44484056, 24790492, 44484061, 935390, 345568, 4998625, 4572642, 16015611, 7161316, 805798, 1099238, 5129703, 3229160, 7217404, 2082282, 3032555, 2999789, 8898031, 17253872, 8031144, 1754612, 661821, 6604278, 24790520, 23852628, 2999803, 2147837, 24790528, 2311681, 706051, 1164804, 3196421, 3212237, 24790537, 3148009, 2999820, 6604301, 6604302, 2770447, 2803217, 6604307, 1132057, 2999836, 16008733, 1132062, 745733, 6604320, 2868769, 2999843, 16681905, 5940710, 3229226, 44484139, 738860, 1099309, 4834863, 2934321, 44484146, 1001013, 6604342, 696585, 16008761, 16026582, 5424699, 4671036, 2901567, 5064256, 16274437, 6604357, 706118, 607816, 1564940, 2122847, 16008779, 2881122, 1295950, 24790607, 6604369, 2508370, 4081235, 2999892, 3727630, 2999895, 2967128, 16002022, 4179547, 3586641, 837215, 804448, 3692984, 869989, 2500379, 3163753, 1295978, 2901611, 3443704, 16008813, 16016661, 2999920, 16008817, 837234, 2967155, 5162612, 7095928, 8468, 4179579, 3652613, 4114046, 4399381, 4453995, 1263237, 3655302, 16303751, 1001096, 1754762, 902796, 1379266, 2872174, 9586321, 935571, 24790676, 706197, 24790680, 24856217, 1263260, 4671133, 3262113, 24856227, 5894881, 44504877, 83627, 3196588, 4671149, 2803375, 3196592, 248776, 3696260, 24790707, 4186398, 870072, 3884729, 1164987, 20956863, 5064384, 345795, 16008900, 6506183, 24790728, 1164839, 4638410, 1492683, 872146, 706253, 6604495, 2798261, 2344658, 3000019, 2770647, 83672, 1033947, 4146908, 771807, 24856288, 4568699, 3950308, 1001189, 24790758, 3025, 2672364, 3000045, 24790768, 3574739, 2508533, 2967288, 2705147, 9586428, 581930, 935678, 4160791, 1263362, 2121762, 1084374, 2145767, 44484364, 4060802, 15999277, 1885969, 4015890, 16008981, 9586455, 6604570, 2869019, 2869021, 15988357, 5850912, 9586465, 542499, 2803492, 1184426, 16681948, 804650, 902955, 1853228, 2475821, 1820462, 657753, 6896706, 673588, 16009014, 16009016, 16009018, 6604605, 16009023, 2967360, 1483453, 16676491, 3622726, 3196743, 2901832, 652940, 44484426, 669701, 3163983, 1296211, 697840, 2279254, 6604631, 3950424, 24790873, 24790874, 3000157, 24790879, 1328993, 844091, 5162852, 1947281, 4605800, 2859324, 4343658, 2906288, 2901868, 3000173, 3000175, 2738032, 1117926, 6604689, 1242771, 5359476, 5392245, 24790906, 2695487, 2886634, 771966, 3000191, 3000192, 2213762, 2869123, 1001348, 1820550, 6604679, 1400469, 1723372, 1460106, 6604683, 2377612, 2508685, 6604687, 3557264, 16009105, 2869138, 942403, 16009108, 3815065, 779677, 1995196, 3229598, 2803615, 5195682, 2869157, 5012171, 2165745, 870312, 15988380, 739245, 706478, 16316061, 261391, 15999040, 755673, 3098547, 44496542, 1296310, 24790968, 117748, 2803643, 5347836, 893258, 17582014, 3230709, 2213825, 2574277, 63137, 2810188, 2869196, 1787855, 2213840, 1886161, 24790995, 3959232, 1132501, 16304086, 44496548, 24791002, 3229660, 4671453, 2089296, 20858851, 4919427, 1132517, 4876873, 1558503, 4625205, 1132523, 1132524, 16009197, 4605934, 5147645, 2153781, 1257595, 20858868, 16403454, 16009206, 7292919, 575481, 739322, 20957179, 2869244, 16135850, 44484606, 2902015, 3983360, 7424001, 13995448, 24791044, 3459080, 20957193, 1853450, 2344971, 16668717, 1263630, 44484626, 1297411, 2115604, 1984533, 739350, 3655704, 3524633, 935963, 2738205, 900081, 3164192, 12004876, 935971, 4114468, 3360806, 804903, 3917864, 4114473, 2738218, 707591, 4474924, 15988402, 16009262, 3655727, 5346134, 44500786, 6108852, 16009275, 20957244, 2738237, 2246718, 24791104, 16009284, 804933, 4606022, 24791111, 24791114, 1160887, 5294156, 2967629, 1182733, 16800746, 6604882, 16321550, 2968591, 2443356, 6604893, 16009314, 647657, 3459174, 2837521, 1722473, 1394794, 44601650, 1089565, 5295122, 9586798, 1296495, 2902128, 3247123, 5458038, 44484731, 739457, 2148482, 3524739, 2312324, 4606085, 6501571, 2881217, 4442248, 4442251, 2803853, 1155437, 4081808, 44484754, 1347073, 647534, 16190489, 2864836, 18106522, 2443422, 2836639, 24791202, 18106531, 2771109, 903334, 2744689, 2738345, 1095367, 2345132, 7325869, 2958916, 968880, 603848, 44491123, 739509, 6015159, 5097659, 3915722, 44484797, 6604990, 5982399, 16009410, 2214083, 2967748, 24791237, 4966598, 24686563, 5322444, 15419594, 6212642, 3098831, 24791249, 1099988, 3229909, 16676559, 24791260, 2738397, 1460446, 1460450, 745851, 3230758, 16009447, 4517841, 3655913, 20918676, 16190503, 2902254, 1208116, 16019529, 3170686, 16009464, 3197177, 2738427, 24982045, 16190506, 3098878, 18566187, 16029323, 3918087, 1034504, 16435465, 6537915, 772364, 1919247, 674065, 7292645, 4802836, 2803990, 2738455, 3721496, 16195972, 1477679, 17549597, 24791326, 608544, 2902305, 16009506, 7293219, 2017572, 16009511, 8243496, 2804010, 2246955, 280877, 870702, 6605103, 4344113, 24791346, 16321587, 2738485, 44502364, 24791353, 18073916, 4419701, 6605122, 5458244, 739658, 16009547, 5345318, 7162189, 657485, 1067750, 3156173, 2541909, 16190813, 2804055, 2600788, 9587033, 5982555, 20891996, 1100125, 16009566, 2967903, 16015760, 706914, 5344315, 3787108, 6605158, 16238951, 1100136, 969065, 3164523, 2115949, 740413, 674161, 729491, 2148724, 1984887, 6506872, 2804090, 2673021, 739710, 6343040, 707648, 5523843, 2738565, 42601276, 20892039, 706954, 24790221, 4082061, 5196175, 6506899, 2967957, 2312601, 2836890, 3197339, 4049310, 1362335, 8016069, 16671131, 683049, 2837574, 16009638, 229765, 4432284, 2247082, 24791467, 4271012, 18106799, 10242480, 4606386, 2927039, 2836919, 543160, 2738617, 2875807, 870844, 707658, 2542016, 24791491, 2804166, 11575713, 4639176, 16009674, 3623371, 608719, 4606416, 739793, 2902482, 2181587, 772564, 16009685, 1624535, 3426776, 5710513, 3885531, 1505018, 2771424, 17583184, 674274, 844198, 1427945, 2312683, 3238013, 1081940, 1341629, 620461, 3230197, 3487882, 2836983, 2345464, 1264121, 24791547, 24791549, 674305, 4104619, 739844, 3688965, 1756834, 22333964, 7424525, 2885579, 1296911, 772624, 870932, 1264149, 16288857, 1362456, 42601277, 17582624, 2083361, 346658, 11979301, 11979304, 11979305, 5075478, 16189729, 5851697, 1952786, 51763, 3301428, 215605, 2804278, 2214455, 1565313, 2738745, 3754120, 4409915, 44496650, 5346079, 3197509, 2372912, 1264203, 576078, 15944271, 2804307, 2738279, 4377180, 44502117, 346720, 24791651, 4836454, 936550, 44499395, 15999420, 22334061, 608878, 1264241, 3164787, 3230324, 674421, 24791670, 2476663, 2968184, 2083450, 2476667, 844224, 772738, 5556868, 707205, 5524103, 7998572, 44485258, 2902667, 5065356, 1297039, 248466, 1428115, 4442773, 3132054, 1362585, 2902683, 3000988, 16009885, 806981, 16671761, 2083491, 44485287, 2804392, 5039475, 23891058, 16009902, 2214576, 1362610, 2941385, 1821369, 15944821, 805568, 15987560, 772810, 658551, 74189, 5377144, 44485330, 1275683, 24791765, 1301516, 866084, 844239, 24982061, 5065439, 3615552, 903906, 2968699, 24791780, 3984102, 5307895, 3132138, 4235730, 969454, 44485360, 2738930, 4442867, 2083572, 1166069, 5715753, 44491220, 5557375, 2837244, 5262079, 2935554, 2471723, 969477, 16009990, 24791815, 44485384, 4115209, 2870026, 24791821, 936718, 846621, 2870033, 1017573, 2870036, 3033877, 5393176, 2083609, 3558177, 2777563, 2542372, 1314361, 2018086, 1788711, 1134706, 1067818, 1264429, 22520688, 16671197, 2673456, 838449, 2830501, 2116405, 44485430, 2607927, 24791864, 3716916, 972838, 3304583, 44502154, 3132225, 1887043, 15989226, 22334277, 16010056, 802540, 3242291, 664034, 871246, 609104, 1013560, 44485458, 969555, 3148942, 9587542, 3099480, 5131098, 1362779, 16029343, 2214749, 2957797, 44485474, 2864955, 4803429, 4279144, 4672361, 6076234, 5688173, 44485486, 1035119, 1187052, 2804594, 1100659, 2542452, 1081953, 1067896, 5115028, 16021311, 379772, 2837375, 1259328, 740226, 20900149, 2946881, 24791944, 1483244, 2150732, 2876547, 2466503, 18205585, 647234, 2957806, 5342485, 4574105, 44485530, 16010140, 5016730, 882501, 1592225, 3594827, 871331, 2214822, 898123, 6540201, 44485546, 5863239, 6540205, 23874478, 1368563, 44499179, 2739125, 4291674, 707512, 1335796, 674747, 20922412, 6305610, 24791998, 379839, 1264577, 16436162, 16032246, 1756102, 15994017, 44485576, 2804681, 9587658, 9587660, 3197901, 2247630, 3684173, 609233, 6278102, 16671225, 666920, 986276, 2815823, 16010204, 15999482, 2870240, 2739170, 16010212, 5346093, 805864, 773099, 707564, 2935789, 24792047, 16010224, 1290363, 2182132, 2149365, 4148214, 15944696, 44496724, 44485628, 2345982, 707587, 2804741, 2968582, 1002503, 5852168, 2815268, 805900, 2870287, 9549656, 3132434, 3165203, 5173580, 4836374, 2804760, 3132441, 2870299, 838684, 6114335, 24824864, 24792097, 2837538, 15944740, 588768, 5458982, 969905, 1133609, 11837959, 600902, 3296306, 3243841, 1313279, 2973979, 2477117, 3982074, 6495056, 3230786, 24792133, 24792134, 2739271, 15944777, 3230794, 6100162, 2548237, 838736, 2051155, 24792149, 16000982, 4181084, 838842, 774985, 789538, 44485732, 674918, 5983337, 2804842, 5459575, 1952877, 44201832, 2968691, 3099764, 2804853, 2968694, 702313, 5005844, 1428603, 969852, 3918973, 15944831, 838784, 2870401, 1035395, 4082821, 3820678, 16010375, 3230856, 44499119, 3214531, 2083990, 3727897, 4377752, 15944857, 16764058, 3132573, 1395875, 20919799, 16829611, 44491293, 4181169, 1035442, 4869300, 5095140, 707766, 4050103, 16010424, 25163636, 773306, 16015903, 15944895, 2051265, 15944898, 1182908, 16759321, 707781, 2804935, 16010442, 6048971, 2870476, 2772176, 3132625, 24792275, 24980082, 1161081, 5622157, 2138660, 16010459, 2968796, 2630181, 740560, 3236947, 8030721, 16193487, 2620926, 3296489, 2823409, 2903278, 1559791, 2968817, 773362, 16010483, 576756, 8277238, 5033207, 44486029, 2739450, 3241855, 675068, 24792317, 16010494, 6245631, 2215170, 6616178, 16019344, 7277783, 24819586, 5786894, 22334735, 937232, 3240222, 1068307, 17583380, 722985, 3263766, 2591961, 1002776, 1166617, 24792347, 9037497, 16010529, 931718, 760146, 2805032, 44485929, 1275783, 1068332, 2936109, 44504580, 2772271, 4115761, 2968882, 15945011, 970036, 658654, 2987081, 16010551, 23723090, 24979428, 937277, 1072148, 18074943, 3427649, 16010563, 3755332, 24792389, 3296582, 2215137, 3231048, 3788105, 24792396, 4088032, 3689806, 6603516, 707927, 6458596, 16010586, 911753, 2739553, 16010594, 2925115, 3558758, 2744892, 20893034, 754316, 5524844, 16032634, 16010472, 15945074, 20903827, 2411894, 1265015, 1947540, 3427706, 3657084, 6456877, 44496789, 25102575, 16033726, 1512279, 15945099, 15945101, 773518, 5459343, 2903440, 15988632, 44500219, 24792472, 1330586, 740764, 4744895, 2968990, 3591583, 3591585, 784093, 773539, 20893092, 2913979, 2837926, 16829863, 4476328, 16010665, 3722666, 44486061, 2936239, 3034547, 2322587, 2425044, 3919286, 5291552, 1102977, 1428922, 16010683, 4877695, 937405, 2739646, 15945151, 5301026, 24792513, 44223940, 2805191, 16829896, 44499619, 1101259, 2772432, 708049, 16272852, 3132888, 20925913, 5098970, 5295579, 3558877, 6409694, 20860383, 3132896, 2346465, 24792548, 3243823, 2870758, 1166588, 2215404, 1265133, 4378094, 16829936, 2248177, 1363442, 5694035, 3427828, 16010741, 2242473, 44486136, 16800439, 15945210, 4156779, 9326076, 4093866, 15945214, 871935, 44486144, 1166851, 24983179, 1101317, 740871, 44486152, 25163692, 3231243, 1986060, 2868155, 24792591, 1429010, 3247363, 894301, 4050456, 1086340, 1035805, 2838047, 2936352, 5905402, 647706, 16010787, 4116006, 718769, 4279848, 16188470, 2412075, 4410925, 2231560, 5459506, 2799539, 2149940, 5459510, 3880884, 2577916, 2225481, 16305727, 5459520, 1035841, 24792642, 15945283, 1265220, 865612, 5197384, 4214467, 24819512, 16675984, 872019, 2739470, 5983831, 4172058, 4804187, 1363548, 9926586, 2805343, 2772577, 3633040, 15945315, 3591781, 4050537, 5295723, 2117229, 350384, 7531699, 4137576, 1984343, 24792339, 2215540, 20860533, 16029603, 1330808, 24792697, 2739834, 2575996, 675453, 1596883, 2969216, 17583746, 16010883, 3100293, 3722886, 2981695, 44486280, 315017, 1101450, 15945355, 1953420, 16245357, 2412176, 1068312, 11957273, 3246446, 2870934, 16830103, 8965785, 16285822, 5939824, 581857, 15945380, 5000869, 5459622, 2936487, 4017835, 1733385, 1298093, 5736540, 1101488, 44491379, 2739892, 4345525, 1505225, 1265339, 11947709, 16190435, 6311619, 15945413, 2772257, 970440, 605360, 2838218, 2870987, 2477775, 24792784, 991864, 741074, 9948883, 5459668, 3341371, 7196374, 4252281, 2805464, 4837082, 1167068, 2739933, 4607711, 3460832, 970465, 6409954, 16010979, 7196388, 6128, 7178126, 5928913, 1101544, 741097, 15945450, 16240364, 3985135, 2772720, 658728, 3788530, 1450622, 1167095, 16273144, 2122921, 15999615, 4869884, 2379518, 2930645, 872192, 22512869, 15945476, 1275862, 16011015, 1363720, 2738635, 17583883, 7524108, 24792848, 16011029, 3296978, 2239673, 3214639, 4345628, 15945503, 20860704, 4280097, 667902, 669659, 4869924, 3251151, 16010545, 758247, 773929, 24792874, 2805547, 2368427, 15945518, 656094, 795272, 24792882, 1167155, 3574126, 4869942, 24792889, 5197628, 2740029, 17485630, 4132149, 1315811, 4575041, 4869954, 2991463, 16288637, 1226721, 992303, 3241332, 15999916, 4345676, 6107805, 872272, 2084689, 3234660, 647822, 708438, 839512, 1134425, 15945360, 893583, 2805598, 1341628, 773986, 2936675, 3101522, 3138193, 2805608, 11293258, 970603, 9883500, 24792942, 341992, 1363827, 20893556, 15945592, 17420157, 12242815, 741249, 348035, 1462150, 658753, 4575114, 9580800, 5754767, 16011153, 1363858, 1878513, 6410132, 44486551, 4607897, 2805659, 1232797, 1953694, 5984159, 5406137, 15945635, 1658788, 8933285, 2191547, 1822631, 16404392, 1090204, 2838442, 2886983, 6410156, 2805678, 44491421, 708529, 4116402, 3362741, 3132745, 24039352, 44486929, 872380, 16338878, 6737855, 2576324, 1090209, 1888201, 44486602, 16011212, 16011213, 1101778, 893603, 24793047, 2876068, 15945690, 24793053, 16011230, 44502352, 24816637, 24793059, 872420, 774118, 1276212, 2904040, 2553852, 3232697, 675819, 15945708, 16404461, 1626095, 53232, 1789938, 2313555, 2740509, 2969589, 24793081, 937978, 2248699, 3236522, 6410239, 3139863, 1560577, 4989611, 15945734, 3559431, 1122988, 2805079, 44486669, 6098836, 937999, 2067800, 5340673, 3154606, 24662039, 6082584, 8900633, 16011292, 16011293, 1003550, 7190533, 2805792, 1724449, 2740258, 3231779, 15945766, 2138801, 15945768, 2150441, 6040337, 1429549, 1134639, 16240690, 16758793, 1462328, 24793145, 44486716, 3376944, 675902, 53313, 938050, 1429571, 24793157, 1167432, 2865164, 16196279, 1071083, 2805841, 1429587, 6738004, 24817347, 2155193, 1364059, 1626204, 6529722, 2152486, 16190656, 3493986, 1265763, 2885633, 705657, 3592296, 17584235, 44486764, 3100781, 701729, 4182130, 3723380, 16671422, 44486774, 252485, 44486777, 2510970, 2827804, 1346923, 20861062, 5722249, 938123, 5297654, 6508688, 1364113, 1822869, 16306326, 15858955, 6410394, 4787567, 4968604, 2854515, 16306343, 970921, 348330, 697031, 1858538, 3832182, 2576558, 3242013, 16011440, 5438880, 2969780, 2412727, 5345043, 807097, 118970, 4444347, 16011452, 7164095, 905408, 2816032, 2395510, 19648710, 2216137, 44498064, 44486861, 16011471, 24793296, 7590097, 16404693, 16029147, 24982112, 4247770, 1069275, 4215004, 5459322, 44497442, 1079333, 676065, 3592420, 3520675, 16671441, 4641001, 1438799, 708844, 5198063, 16669660, 16190415, 577781, 2380024, 2323706, 2806011, 16011519, 4608256, 5034241, 2740482, 741637, 1560838, 1576321, 1598105, 2969873, 17387794, 4132227, 2848814, 3196611, 44486935, 4641052, 2838813, 3887391, 25163824, 2810587, 1102119, 8016168, 1823022, 2642226, 1367970, 16033911, 2799267, 4608311, 774456, 2576697, 839995, 1397053, 774463, 2740544, 4601988, 16011587, 16830790, 1986887, 4918668, 2642251, 20812, 1549026, 2314574, 3296653, 3422773, 2281810, 2478423, 3395929, 8147290, 1528159, 3199328, 3231120, 3455035, 741732, 984893, 24793447, 4018537, 3240259, 3690859, 24793452, 16011630, 44202045, 1429874, 5829511, 2806133, 971126, 5123550, 1757562, 44202047, 24793469, 2952597, 608454, 15988800, 5296514, 1069443, 774533, 6181255, 16007573, 1266057, 2118027, 2081480, 2239481, 3919256, 44487058, 807315, 1835976, 16011670, 4346263, 44487064, 2019737, 6279578, 840092, 5344666, 16011678, 16671472, 16011682, 44498098, 1462692, 9156678, 709033, 3423571, 2118060, 2675117, 1462702, 3428784, 4618312, 1106011, 44487091, 24793527, 4280761, 2412986, 741819, 2740668, 20926, 2838975, 1244585, 44487106, 4837827, 840133, 4673990, 12005310, 44487115, 2216396, 765996, 2859768, 1003988, 2347477, 2576855, 2420824, 789924, 24891866, 2937307, 44487135, 807394, 3318523, 2806244, 16682407, 18567663, 24793584, 709106, 6541811, 3297780, 16273910, 16011767, 6223956, 24793596, 1921533, 16011775, 741890, 2904579, 5339222, 16011783, 1561096, 24793609, 16011786, 2806283, 2871821, 2937358, 3756559, 2937360, 2839057, 971282, 3559955, 2740757, 4575766, 15988825, 44487192, 1094012, 16682415, 15988826, 1036832, 2155141, 3101222, 24793639, 4084264, 2806315, 1397292, 24793646, 709170, 20927027, 2740788, 686174, 2871862, 3330615, 4149612, 2740794, 2675259, 2839100, 24891965, 24353633, 44487234, 24891971, 4018760, 3625546, 44487243, 4084300, 44487245, 3428943, 5344696, 583365, 44496995, 2830614, 16011862, 578137, 4346459, 24891996, 24892000, 1069665, 2871906, 24687520, 3245723, 2839141, 676454, 8442471, 16011880, 1036906, 30823, 1036908, 24892014, 2413168, 16027070, 2937467, 1036924, 25799, 1418005, 6902400, 3242091, 2740868, 2130449, 4462899, 16011912, 807561, 44487306, 840331, 2740876, 1430157, 44487310, 2118289, 3107151, 44504626, 16011924, 1176942, 16405142, 17385003, 2078831, 5067420, 2380446, 3199647, 5109872, 24793762, 24892067, 2904745, 3101356, 5001902, 3789487, 16011952, 24793777, 24793779, 24793780, 3756727, 1790651, 2970300, 724426, 16831166, 16021621, 2532127, 2052801, 1168066, 820144, 16011972, 2151109, 9291678, 1266375, 3178357, 2839243, 24792272, 709325, 709326, 44487375, 676561, 4838098, 119507, 3101397, 7944313, 24793816, 4942, 2151131, 4575966, 2805200, 3232482, 24978856, 3278869, 24892134, 16012007, 2151144, 1987305, 2249450, 5493483, 6148845, 24892142, 5339261, 709361, 24761074, 11948787, 4838132, 2768904, 16012023, 4248312, 2567409, 997503, 17584893, 74551, 4215552, 24793859, 5362436, 16012037, 1561350, 24892167, 18109193, 2083675, 2952663, 11948813, 4150031, 16012048, 709393, 3592978, 2799747, 1303342, 3231193, 24793881, 4563759, 16194815, 2282271, 2052898, 24761123, 16012069, 16012071, 16012073, 924541, 1069867, 24761132, 4870958, 15945181, 5198641, 24761138, 24761141, 24793913, 24793915, 3724093, 1102656, 16012097, 6509379, 1463355, 3293614, 1037128, 11736697, 1565495, 774989, 1069903, 2273251, 283473, 2085714, 3822419, 2079313, 16188716, 691684, 24793946, 7197531, 20927324, 16032570, 4073342, 15988880, 24793954, 893755, 807780, 9549969, 16024216, 3593066, 6411115, 971629, 3527534, 11948911, 16012144, 3462001, 16758931, 3232628, 16016190, 24892278, 3244641, 381816, 2970490, 709502, 24793984, 24892290, 3134339, 4574729, 1069958, 4248455, 24793992, 3232649, 1659787, 3167116, 86925, 9327503, 23789530, 6224024, 8016786, 2118549, 24761238, 24761239, 2970521, 2118554, 24761243, 24761249, 2282402, 6017956, 74566, 16012199, 2053032, 4543401, 2184106, 17585067, 1102765, 709550, 3618973, 44491592, 2380722, 4148723, 86965, 3429304, 5524980, 24819871, 763989, 9262014, 2085823, 16021664, 24761286, 1430471, 1418060, 24761290, 5297099, 3723650, 742351, 44506176, 44502520, 652119, 669859, 2544598, 775127, 44487640, 2970589, 18109407, 1922018, 709603, 3986405, 24761318, 16012263, 775144, 44487657, 4893393, 3199982, 15945213, 16012272, 817320, 24794098, 873459, 3213691, 16274422, 6027433, 6411257, 3396602, 806399, 545788, 3232765, 4219733, 742400, 16677035, 3236694, 44502529, 44487689, 4903947, 16012302, 24892432, 1266705, 1070098, 18109459, 1725461, 1430551, 1954840, 5344772, 24794139, 873500, 4215839, 4314145, 2963633, 24761384, 910172, 4248618, 16667691, 4150316, 24246450, 2905134, 4084784, 316465, 5339315, 1366884, 11949109, 658953, 42601076, 5067835, 1662509, 4615107, 11949122, 4521270, 16012356, 840773, 5755974, 971847, 2413640, 16667722, 742475, 5525005, 44487760, 24892498, 11949141, 24761434, 44494821, 16021690, 23843934, 2909029, 16667745, 742500, 24794213, 2229898, 44487784, 2839657, 24794220, 773650, 1889390, 2151535, 15992515, 85523, 1954933, 23581814, 44487800, 44487801, 5100667, 1430653, 2905214, 3220266, 44487809, 742531, 5756036, 24761477, 24761478, 2741383, 1365128, 3331210, 3429518, 971919, 3232912, 24892561, 742546, 2806931, 8414062, 854858, 1248793, 16307352, 4969625, 4117659, 840860, 4191109, 24794271, 16012448, 5459645, 2839714, 906403, 24794276, 2029766, 44491633, 1135784, 726323, 24892589, 24761518, 16403997, 1823923, 16667828, 3167413, 21686, 808119, 3626169, 808122, 20860447, 16758986, 2970814, 3101887, 24761536, 16667841, 16012482, 4084931, 24892612, 1004741, 760149, 1430727, 44487880, 3235324, 4661786, 2970831, 1987792, 1266897, 3329571, 16003747, 16012504, 775386, 24761563, 409779, 4117725, 23844064, 24794337, 2151650, 20006, 44487911, 3208646, 2970858, 4052203, 853621, 16012527, 2938203, 869115, 7066869, 44487927, 998017, 1037561, 2970874, 3555626, 3233022, 1234175, 2086144, 7066883, 4871428, 873735, 2839816, 1467339, 611595, 1430797, 2970895, 3396880, 1314350, 3233047, 1365272, 349465, 1365276, 3269509, 3116592, 12539171, 16667940, 16667942, 44487975, 3986729, 16667946, 2963144, 7278130, 906542, 4904239, 3236744, 1299763, 16667738, 644405, 3626294, 648073, 5461305, 44487997, 16667966, 3691839, 644417, 4085058, 2872643, 16413905, 5548032, 24761673, 4216138, 24761675, 44488013, 5690702, 16012623, 5395794, 5461331, 2839893, 691769, 9164120, 1365339, 16012637, 2741598, 16001059, 986683, 3167588, 3242214, 1234278, 5461352, 16023973, 16021735, 5343992, 16012654, 11654513, 4906449, 16012659, 16012662, 5769276, 565801, 2839933, 24761726, 691414, 708160, 3233154, 4798699, 1430917, 1430918, 9605083, 1365388, 5459522, 4445584, 2883495, 11958511, 3149731, 1037726, 1856930, 3810203, 3724708, 644517, 4281767, 447912, 2741673, 2461255, 3233196, 3167662, 644529, 24761779, 939444, 3298744, 5322996, 5789114, 2872764, 18273725, 16012735, 20108736, 2971073, 2807236, 2872773, 16405959, 23713224, 3200459, 972236, 16059981, 2151888, 1456376, 3593687, 992164, 282191, 5461468, 654820, 742882, 2898171, 24761829, 3235674, 24761833, 16668138, 44500290, 16668141, 653565, 3233266, 24761844, 5068278, 16012791, 1037816, 3233273, 3167739, 1037820, 2368426, 2446846, 1431040, 24761858, 4245229, 644613, 16003922, 44497153, 611848, 2283017, 2205427, 854553, 4969999, 3692049, 16668178, 1725971, 17585684, 16668182, 16668183, 2446872, 11949593, 3135002, 877487, 3167772, 3266077, 3233310, 5339397, 2807328, 742945, 2524844, 644646, 2741801, 3233323, 2807340, 2384818, 866568, 3462706, 2709045, 3233335, 5461561, 2346591, 2807357, 3495486, 2807362, 24761925, 16668230, 6622817, 666749, 2741833, 1955405, 24761934, 3200591, 3593809, 4609618, 16012885, 3102297, 3593818, 5461595, 4150876, 906845, 5310175, 24761951, 16759796, 44488290, 5068388, 3135077, 2390289, 3233384, 8541801, 2217579, 11958431, 644717, 874094, 644723, 1431156, 24761973, 4904566, 841336, 1496697, 2155455, 6489723, 44202261, 5133952, 16012933, 939654, 2774664, 2887276, 615362, 3233424, 1889937, 3757714, 4148846, 17585814, 24982161, 5330585, 579226, 3102363, 6803081, 2774685, 874142, 2283168, 659056, 1300131, 2381476, 1365671, 3921576, 3233450, 16672115, 2775366, 16191090, 2873007, 6498745, 18142899, 16012980, 16012983, 2676408, 4968052, 5461690, 976759, 9550377, 659061, 1791680, 3593921, 1398466, 2905590, 9551401, 2086598, 16033208, 2185182, 939723, 16668364, 5723855, 612048, 44488401, 16187100, 743125, 874199, 2774744, 16013017, 1005275, 866597, 16668384, 3200737, 3200738, 874212, 16668391, 2477692, 2873067, 8083183, 2873073, 6018803, 1136372, 5396216, 2548692, 24762107, 1464060, 3528446, 2975162, 1464065, 16759083, 6398934, 3233542, 4609799, 44495935, 5494538, 1201931, 3264130, 1103630, 579343, 4904725, 2152214, 730073, 3154608, 12005338, 16799519, 1300256, 907041, 3233573, 17553190, 3233577, 44488490, 16013099, 644908, 1791789, 2185008, 4282161, 2742066, 612147, 880099, 6412085, 644510, 1068681, 4282168, 2914612, 972602, 1303519, 16013116, 4446013, 743230, 2292021, 4695008, 3094838, 1562438, 1549281, 2887308, 2938698, 2292023, 16013132, 695194, 757389, 972624, 2807633, 579411, 2799929, 644954, 2805391, 1922908, 644958, 9361249, 939877, 2267022, 2119527, 3954536, 2053993, 16677577, 2053995, 16668524, 3233645, 5494638, 2250608, 1333106, 2611059, 1038196, 16195298, 1304646, 1824638, 3233663, 2739862, 4839303, 710538, 2054028, 5494671, 719801, 4282258, 4766019, 645014, 1529752, 2873242, 44488603, 2906012, 44488605, 2576727, 3233697, 5345102, 2807719, 3233704, 219050, 5494699, 710573, 2906030, 743343, 874416, 4609969, 3594164, 645045, 5339465, 7087092, 2873274, 44488636, 9550154, 2250688, 16191136, 5202934, 3233734, 3528649, 3136656, 55245, 16013262, 870379, 16013264, 2578385, 16668626, 3659731, 3233748, 44488662, 743383, 743385, 3397594, 1890267, 776157, 972766, 841695, 3233760, 4799539, 16013284, 2263753, 4052971, 44497234, 874479, 1038324, 666339, 3627000, 972796, 645117, 5175637, 4904960, 710657, 3135493, 16000001, 3153025, 776203, 2938892, 1131208, 44506855, 2086928, 16759128, 658702, 16016387, 6838294, 2843652, 9548139, 2996570, 21153533, 2054888, 940068, 16013349, 645158, 5756971, 15994546, 2545710, 120879, 2775089, 645170, 4524262, 16668724, 645174, 7526455, 677944, 16668732, 16406590, 2938943, 4249664, 4905026, 2906179, 1955908, 4151365, 16677217, 7526473, 1071179, 2115571, 9459791, 710737, 16013394, 4754489, 677972, 7087118, 16832598, 3135575, 3094884, 16078939, 4282462, 15989093, 1300576, 44491792, 2150075, 9361508, 4176230, 16013415, 3709717, 1464427, 16013420, 3659885, 2250862, 934761, 1923184, 3201138, 5459646, 1087782, 735593, 1877012, 7460987, 7526526, 2057237, 1300609, 776322, 44488835, 1090582, 16013446, 1071239, 2447498, 4020365, 3627152, 4120862, 1071251, 44488852, 1112430, 5396630, 2906263, 1824920, 16013469, 5101726, 645279, 274241, 2283684, 645285, 3233963, 16799917, 3233968, 841905, 2971828, 16000030, 6510775, 645305, 3236895, 4787914, 2840767, 1956032, 710849, 16013507, 874693, 1628358, 874696, 5724361, 3233994, 121036, 1038543, 3365074, 16406740, 4282582, 645335, 88281, 16668893, 16187672, 809183, 16668896, 2079099, 3135716, 2859330, 44488934, 4348135, 2849148, 16193211, 2519086, 1792237, 3234034, 2248403, 20937362, 44502475, 5331196, 2152703, 4643072, 547073, 645378, 15999506, 1333509, 3291607, 2251015, 20961546, 16010751, 2874659, 2808082, 2177411, 842004, 4596782, 1931180, 5770969, 5429530, 776475, 24792794, 645406, 16013599, 645408, 2808098, 5789987, 743716, 2775333, 2251048, 809259, 16004089, 44489005, 16275758, 16406833, 940338, 4382320, 6340226, 3234103, 1104188, 710977, 2783627, 16668997, 907590, 855777, 3561800, 645450, 16406859, 2427246, 1636749, 874832, 1188920, 3234131, 3234132, 2880993, 3332439, 5344996, 16406874, 2887700, 2974778, 5921118, 5331295, 1104226, 4105275, 16669028, 16191206, 16406886, 3135847, 1104232, 615484, 4381034, 743787, 2873709, 2873710, 5364079, 743793, 612723, 874868, 2054517, 6510966, 878297, 1235321, 2414970, 1005954, 55683, 16677270, 711046, 2578823, 16013704, 16030555, 2906508, 20915266, 4413839, 645521, 16669074, 5331347, 16406932, 16243093, 5582985, 44489115, 3234206, 4479391, 3234208, 743841, 2283939, 1351583, 2401350, 874919, 801180, 7185479, 1857965, 16669102, 3791279, 2854643, 2915173, 16013752, 4099828, 16013754, 1923515, 16669116, 1038782, 2873791, 4970947, 16243140, 612806, 3234248, 5921226, 16406987, 4446669, 940494, 2958842, 3135953, 2218450, 1399251, 973269, 2095524, 1235418, 3496411, 4839900, 2803879, 16669151, 973281, 874980, 2152933, 2745425, 350697, 752039, 5102060, 44489197, 3987952, 645618, 16013811, 4055406, 5430230, 829764, 16308731, 2152956, 4807165, 3201534, 986880, 2365246, 645636, 743942, 5757447, 16013834, 1989131, 6412812, 16669197, 3103246, 3103247, 940560, 713816, 2972179, 645652, 3103253, 3103254, 2251287, 4151833, 2480666, 1301022, 2447904, 776737, 2906658, 2887430, 5323185, 2447912, 5528106, 3241007, 16669231, 725279, 3002120, 2742835, 711220, 645685, 612918, 4905527, 3201593, 16013882, 2810975, 4053565, 645627, 16669248, 3234370, 2808387, 1472950, 842311, 16669259, 5364301, 20929105, 5298770, 16243283, 5341419, 711253, 4676183, 744025, 875098, 711265, 2841186, 1259963, 2513508, 3171430, 2547468, 20961895, 2251370, 2972268, 865553, 645742, 12006180, 219760, 2958440, 1301107, 3433577, 722008, 2939514, 1266482, 5346002, 645758, 5233279, 5331584, 711297, 776834, 746603, 88708, 44503122, 776843, 3837185, 13384130, 2153102, 44491885, 3496592, 3201684, 3230517, 5921430, 15945497, 2120347, 44489372, 645789, 2153118, 16669345, 3234466, 776867, 1759908, 2972326, 16013991, 7821992, 7821993, 973482, 5135020, 4053678, 3234479, 5135024, 875186, 16014007, 1366713, 4545210, 3529403, 2153149, 2251458, 4176331, 4610756, 24792340, 16011041, 3158788, 1090679, 3103436, 659234, 2087630, 1124638, 3234517, 2874070, 1202903, 2480856, 3149604, 16669402, 16014044, 16799813, 4840159, 16014048, 4119265, 2743010, 3234532, 1079761, 2349800, 1825513, 3234540, 9550290, 1366767, 2906865, 1891059, 1366773, 44486548, 2171033, 5233401, 5338939, 645883, 16669439, 973568, 3670246, 3234562, 3234563, 1071876, 1923845, 1301254, 2644744, 4217609, 711434, 2914775, 16669454, 1301263, 2939665, 16014099, 736198, 5757723, 728285, 2153246, 1399583, 2743073, 9583067, 2086127, 1301286, 2740017, 44142386, 5954350, 2874160, 2677553, 16669490, 839475, 3234612, 3234616, 1490170, 5069627, 16030767, 1366848, 44492877, 4184898, 992615, 3758916, 1243575, 3500032, 5331785, 306761, 947879, 1170255, 2882254, 1399636, 2841429, 2480982, 2953017, 3234648, 3157429, 3234652, 44489565, 2120542, 3979749, 1235810, 4053859, 16014180, 3234661, 44489575, 842600, 1298236, 1366891, 1366893, 3234670, 1366895, 4152178, 4610932, 2743158, 2186104, 1137529, 23418, 16014204, 44202474, 7101310, 844949, 16014210, 408043, 1142102, 2481029, 44502849, 44489610, 2743180, 1432463, 2349968, 6468426, 1825684, 3234710, 3333016, 105007, 5954458, 809885, 17095584, 25058209, 5750729, 4184997, 6544295, 2155676, 15945543, 2741700, 16013133, 16669616, 285619, 4086709, 4386907, 1334200, 3234745, 2155679, 5757884, 44503613, 44489664, 16309185, 16669634, 2218950, 3243192, 646089, 1399755, 31185868, 664738, 1039310, 785305, 2939857, 16014290, 4840403, 2120661, 744406, 137, 3234776, 2204836, 25058268, 16669665, 2849515, 1956835, 20862099, 4086757, 16014310, 678887, 16669672, 2055146, 4086763, 875501, 2831175, 741661, 16014325, 16669687, 2415608, 25058297, 809979, 2219004, 842749, 1478485, 4152322, 5299203, 1825798, 711687, 3300361, 2939915, 711692, 646157, 44498334, 1329781, 16027480, 2055188, 121878, 16027481, 5299224, 1432601, 4054042, 16669723, 646172, 5200927, 2972706, 3362651, 644552, 16014375, 16669737, 16026353, 1260039, 3234861, 7789614, 3464239, 2947928, 16193156, 2055220, 16669750, 3234871, 777275, 1367100, 3234877, 646206, 2743359, 44489792, 2120772, 1096281, 3247969, 1363810, 777294, 18776953, 2055249, 154706, 1825876, 1006677, 25058390, 1083188, 777305, 2841693, 2972766, 4117621, 3234915, 1137765, 9550354, 2219119, 2743409, 5323283, 16014454, 3234936, 16014457, 16669818, 3496769, 1924224, 2811072, 3839384, 646275, 1246859, 1911155, 16669831, 16669832, 3169418, 16669835, 1039500, 2743437, 17718415, 16669840, 646289, 44486162, 2120852, 3234965, 4684313, 16014488, 1432729, 1137818, 4788668, 1301660, 16211101, 3234975, 16669856, 700004, 1039522, 16014499, 4414629, 3234985, 6497479, 646316, 6502644, 2391456, 646327, 1301689, 3111455, 1105087, 44489921, 16014531, 952256, 3529927, 4220108, 16669898, 3240356, 974029, 5070030, 16000205, 646353, 16030635, 16676532, 1236180, 173262, 5299414, 1465560, 16339373, 44489946, 3235035, 3277455, 3235037, 1170656, 3235043, 3726564, 16759334, 7593190, 711911, 5070057, 2829001, 16014571, 810222, 3431663, 2835548, 974066, 2907379, 1249045, 2743543, 1367288, 3138772, 3136762, 1203453, 757525, 580864, 2876795, 2874626, 772237, 2874628, 646406, 1216385, 3890444, 13819151, 2055442, 154899, 653870, 2153751, 3235096, 2022681, 4781023, 679199, 2565339, 16669990, 44490024, 6610217, 3235114, 1072429, 4087086, 1301810, 1006900, 16014645, 16014646, 1072439, 3235128, 24239417, 3136826, 2876639, 646460, 744765, 3628350, 16670015, 744770, 3136835, 16546358, 1006919, 974152, 2481484, 974157, 16014670, 2743631, 3219629, 3235160, 9444, 893340, 3235166, 5104869, 16014691, 1334628, 4185451, 1039724, 2889869, 1505853, 3136880, 3826920, 1039731, 16670068, 16009857, 2612601, 7527803, 4087164, 2155754, 2416000, 644470, 16014724, 4545925, 2153862, 2161217, 3632078, 4825978, 3159615, 1990028, 6413710, 2743695, 2153872, 941462, 2121112, 3169689, 3235230, 5309305, 16196848, 15994779, 3300772, 16309670, 3825064, 6610345, 744874, 694757, 7527855, 16014772, 5345182, 2121143, 16014777, 3428468, 1433019, 2030154, 1662402, 220612, 3235269, 1564102, 1367498, 16670155, 3235276, 15940173, 777681, 1367507, 1039828, 2177614, 646614, 44490201, 2809307, 1301980, 44490206, 2579935, 1138146, 6497531, 6708708, 693023, 1292881, 1367528, 16670185, 1953703, 801362, 843246, 16229629, 3268081, 3268082, 941555, 1139966, 3399159, 24056, 651124, 5299706, 5299707, 3399164, 15945642, 3235326, 998094, 15994795, 44490245, 1170950, 4846510, 2645512, 2809353, 3324503, 3169804, 3825166, 7593487, 3628560, 843281, 648451, 16670230, 16300633, 843288, 44490265, 16834075, 1367581, 2154016, 3726881, 3202595, 7593509, 3165816, 2055719, 5192284, 4251179, 44490285, 3169838, 2022959, 1465904, 2055729, 6708789, 1103504, 581177, 974394, 2252348, 44492723, 796237, 2743874, 19553861, 44506908, 23684364, 650026, 3726925, 974414, 3792463, 2874960, 16801361, 1537115, 3890773, 3890775, 16014936, 646746, 3464795, 646749, 1072734, 5725793, 2219618, 2907747, 1072744, 941675, 11198061, 7309194, 1564271, 16670320, 16014962, 2350707, 5060571, 4677237, 6486633, 4054648, 4841081, 5132223, 16670332, 1096298, 745086, 876159, 16188072, 5529217, 3235458, 4218499, 23986022, 2383493, 16277126, 2809479, 8150664, 653932, 16014987, 2973325, 14409359, 2743955, 15992359, 1072789, 4382358, 16196889, 16001916, 6020765, 667180, 1367711, 24978803, 810659, 15994822, 766780, 16015017, 2953159, 3104428, 3792557, 843438, 3155229, 3235504, 3333809, 2114326, 1082117, 9625271, 3235512, 7590231, 16211648, 2318019, 614085, 44202487, 646856, 3264460, 2809546, 2587255, 24793037, 1171152, 4087506, 16027598, 646870, 4087511, 16670424, 16670426, 2383579, 24819063, 974559, 44502992, 1924837, 4005955, 4853713, 2802525, 2744041, 745194, 4280274, 5758704, 1072881, 4054771, 1335028, 5749374, 3464950, 16015095, 2811178, 1975755, 122623, 1072897, 468690, 6053635, 810757, 16670004, 941833, 2998786, 777996, 2809613, 22518130, 3137295, 2744080, 2145346, 1531666, 4054803, 23682841, 16670491, 2088732, 1335075, 24979895, 5662001, 16670504, 1138473, 3235626, 5201707, 16015148, 646957, 3235630, 44500369, 3244741, 1728308, 679734, 2907963, 2055996, 1096330, 2219838, 24978741, 712514, 1367875, 876358, 2056007, 18112328, 16016695, 16310092, 460178, 3759952, 712530, 44497550, 255289, 876376, 3301209, 1302362, 2744158, 5398367, 16670561, 941925, 44493824, 2292369, 843624, 16670569, 44503015, 5298001, 3170157, 16250257, 4385298, 2350005, 2056054, 3923831, 16015224, 4448123, 2645884, 2790802, 6446974, 1269633, 227990, 876422, 3530632, 2936812, 2303298, 2864797, 151533, 3170192, 778135, 4906904, 3220804, 44486639, 4875984, 16015261, 1269663, 44490657, 44490658, 1433507, 20864932, 5758887, 647081, 4415403, 6104597, 24793074, 15998208, 7364531, 6873012, 18079669, 1269686, 2933163, 1826745, 3497914, 5552799, 15997117, 3530685, 2842558, 782280, 5323424, 16342978, 2909515, 2908101, 4644806, 719521, 5267400, 1770747, 5136332, 2744269, 16015310, 44490703, 20864976, 974803, 3235796, 16404473, 4579288, 4153305, 16016719, 1576954, 2842590, 1079973, 2729296, 843746, 2449382, 22513013, 647144, 25246375, 1877330, 5988334, 1101821, 2056177, 16670122, 16277493, 6283255, 1892345, 16011263, 3235836, 57341, 3137535, 44503040, 16670723, 22430815, 4087813, 3235847, 3243657, 9551480, 4087818, 2084877, 16277518, 16015376, 828760, 2842642, 3203091, 2908183, 1929937, 763226, 16015391, 3244749, 1433636, 44490789, 778279, 712745, 1105962, 2744363, 253997, 2973742, 1355775, 4272594, 16066619, 5899469, 5339827, 2809908, 16670773, 5300278, 254007, 44492316, 5267520, 3235906, 974915, 16015429, 2813079, 1937420, 934828, 2875468, 745549, 3235918, 4055119, 16310352, 2744401, 4055122, 3239295, 680595, 16668924, 16015447, 1761369, 319578, 1433691, 778333, 3110542, 1433695, 3235936, 5333091, 745572, 2973798, 745576, 16310379, 16671107, 3170414, 16670835, 16677566, 9571124, 974968, 16670841, 16015482, 16015483, 348669, 5219690, 2318465, 2876779, 3170437, 647302, 2908296, 2008428, 724242, 2854935, 647312, 24793112, 3235986, 883395, 4084923, 16015510, 1069081, 1007768, 745625, 20866415, 6623258, 3137695, 2744481, 16194285, 24330842, 2810025, 730482, 779635, 2908342, 1028439, 843960, 1564857, 9113631, 1007805, 4382803, 3144395, 876740, 778438, 970785, 5012172, 4907210, 959863, 16015565, 1309090, 9587426, 6906065, 2576419, 44497614, 5824726, 2908377, 2744540, 3203296, 23640784, 2233867, 16015589, 970521, 2089192, 2254204, 3236075, 2220268, 3563764, 1106166, 15994611, 7191252, 2744570, 3203323, 6414589, 1106175, 18277760, 1773611, 2810117, 2761386, 3673451, 1466633, 5344091, 2826392, 1171724, 647437, 1893524, 3199021, 16015634, 3100719, 22586129, 2908445, 16671006, 4088102, 16310567, 647464, 1837200, 2941227, 16671020, 1151026, 5031770, 4284720, 875829, 2345667, 2875703, 2974009, 16022239, 3531068, 2220350, 3236159, 4907328, 2548035, 5923140, 5345334, 647494, 2451919, 975178, 647500, 2351439, 90448, 647505, 4350290, 15987559, 5339729, 5345337, 4579672, 3242724, 44488385, 44491099, 2744670, 5202273, 16015719, 9506876, 824182, 16015728, 4219249, 4219250, 16671091, 16015732, 3367285, 785129, 3105145, 16191551, 647548, 745854, 16016789, 1932011, 5726596, 3334535, 2220426, 876940, 1035840, 16019712, 3957135, 44491152, 2220433, 3491105, 2449812, 2285974, 4841881, 9506757, 3203483, 909725, 5202335, 5956000, 16015778, 90531, 2974116, 18112933, 44491174, 3367335, 745897, 4919367, 1204652, 876974, 2384303, 16671153, 16191122, 2384307, 5923257, 647610, 664240, 5333436, 44491200, 3204512, 16011339, 621302, 3991096, 7954888, 1183820, 5726666, 1073612, 1082997, 2822221, 24817496, 4841937, 3858898, 181293, 16671188, 692302, 1510958, 3596764, 2908637, 2548190, 16671199, 2943612, 1925602, 2817041, 836640, 3236329, 1466859, 2220524, 1270253, 4121070, 16671215, 1008112, 3384744, 3334643, 2417140, 3150978, 16015862, 6623316, 5759483, 3170814, 647680, 6625086, 844297, 1335818, 3368063, 2875916, 2865922, 2155949, 3858960, 5771352, 3236370, 2810387, 5497364, 1597975, 5339908, 2810394, 3106223, 5202460, 3498525, 2941470, 16671263, 6852042, 1860129, 4317730, 2056741, 44491302, 1073704, 2915245, 942634, 2822499, 16671276, 2843181, 5768582, 4350514, 16015925, 16015928, 16671291, 975420, 2766852, 42628378, 16019718, 272529, 2325260, 16187195, 16671310, 5726799, 975441, 3236434, 1630803, 2095886, 2089560, 15945828, 189018, 2998137, 2253404, 4384186, 16310878, 3604841, 4055648, 2276112, 878011, 746085, 44497681, 4547176, 3433916, 1172074, 5771367, 647789, 3236462, 4302269, 123504, 4378728, 647794, 2974323, 16015993, 666220, 2155967, 1106556, 5575423, 3236480, 6415808, 44142699, 4907652, 15990575, 3220929, 647817, 16671371, 44491406, 1839213, 16671377, 4842947, 4350612, 2232430, 1630870, 647831, 713368, 16016025, 3236506, 1270428, 1368733, 8479390, 5608158, 659568, 2336084, 6218404, 5759653, 2319014, 1303207, 877224, 4061980, 2679466, 2876075, 1958572, 2745005, 752413, 2745011, 2187956, 3236533, 16671416, 1270457, 1565370, 2810555, 4088508, 6415038, 5345397, 1176264, 2319043, 877252, 774262, 1008327, 3629769, 1314935, 2810572, 5169870, 3195671, 1991377, 3105491, 3236566, 3236567, 16671448, 1325860, 4362478, 3139023, 1308551, 647901, 6283998, 254688, 4580065, 615138, 2812685, 1368806, 16671464, 2974441, 3138283, 16278252, 877293, 16016112, 4547315, 4907766, 1172216, 3236601, 2384634, 2947882, 16671487, 44142720, 15995595, 2450183, 5399306, 3236619, 1354386, 844560, 16671505, 4062856, 5296259, 4908348, 2843413, 2876183, 647962, 2745115, 3105564, 3269407, 2974496, 4154145, 2810658, 730587, 3138341, 1303335, 16016170, 16020948, 1073964, 1303341, 2876206, 2679599, 4073331, 3236659, 16033246, 4612918, 5792567, 3236666, 901028, 44491580, 2887818, 9265982, 647999, 877376, 8901194, 2745157, 304609, 975688, 4078391, 44246498, 16016206, 23640888, 3171154, 6546259, 9465661, 975702, 3236695, 844632, 44491611, 779100, 4389690, 1265808, 1991523, 44246502, 44491622, 3111659, 2253673, 648042, 3160760, 16758423, 8069559, 44491630, 44491631, 9397104, 1303409, 648050, 4907892, 16671607, 5923704, 4548678, 16246250, 3214226, 2876289, 16671620, 44142742, 1827719, 16016264, 2810761, 5148800, 18113419, 6382478, 3739800, 123794, 24817511, 16016277, 3105688, 992751, 16016284, 16197104, 648098, 5345435, 2417572, 3105701, 44491582, 4541860, 713644, 680879, 1139632, 4907953, 44491698, 1143263, 16016312, 2384826, 44491707, 648124, 648127, 2253760, 1369025, 8748440, 3228413, 1565638, 2941895, 44491720, 5225292, 1205194, 16027369, 2122704, 1451512, 3133603, 8119252, 3242830, 44491735, 3105752, 5771428, 3865423, 2548701, 779230, 16016351, 3236832, 9102306, 2745315, 713702, 16016365, 648174, 844785, 7431155, 2729470, 16016374, 790697, 2122745, 648190, 3236864, 1369090, 2384899, 835354, 4449286, 3236873, 2876426, 1080151, 713740, 3105806, 15995053, 3138576, 812049, 782102, 746517, 648216, 2937007, 1290569, 1025541, 4613152, 6623408, 16022363, 648231, 2974760, 16672230, 16802858, 878087, 16671788, 2876461, 2810928, 3236913, 2974770, 3793971, 1467444, 648246, 713783, 877624, 2548793, 1729594, 998239, 713788, 2827786, 2352192, 44491841, 713794, 16016458, 16019891, 4881250, 5399630, 16016465, 4160355, 878094, 16016472, 746585, 3236956, 4023389, 3236958, 2974815, 1238114, 2810979, 16016486, 1336425, 943211, 16031168, 3171437, 2810990, 3236978, 4568703, 2712694, 2931561, 44491896, 1615380, 3105917, 648319, 484481, 779394, 484483, 2286724, 3400837, 4875399, 6415497, 2942090, 16671885, 3237007, 16671888, 2745490, 5498003, 2843796, 746645, 3105942, 5170329, 16016538, 2876571, 16016540, 3564701, 2811039, 3737704, 3259248, 776870, 3237027, 2811044, 44491944, 943273, 3237034, 746669, 3466415, 16802992, 578066, 16671924, 992798, 6415542, 1107127, 2942136, 1271327, 2909374, 2843839, 16016576, 648387, 1688837, 2319557, 2090182, 3237063, 746697, 4908234, 16016588, 3204305, 18080980, 3106005, 4908246, 3721613, 3138778, 2221275, 3630300, 4089053, 2958885, 16671968, 2254049, 2155746, 2221285, 648424, 6602557, 44492010, 419051, 586797, 1238254, 15989629, 16671984, 3138801, 3138802, 4580597, 3794166, 9463031, 2155768, 4308, 1336574, 970835, 3204651, 2876676, 2483463, 16014286, 648457, 2614540, 1893645, 644628, 1107216, 2082796, 3242883, 1303829, 16672024, 4089114, 681243, 3237148, 1042891, 3237151, 2106743, 2796284, 4547877, 5740352, 16672039, 5137704, 16240860, 910634, 779564, 2975021, 877870, 845104, 16672049, 18277682, 16197171, 725214, 1522569, 3630392, 16672057, 2975034, 2057532, 3131315, 1926462, 3269951, 2778433, 16246082, 4538873, 16246086, 17065287, 1041736, 1008969, 3237195, 5825868, 3401038, 714063, 845368, 6623459, 2155862, 44504786, 2057561, 874859, 1369439, 648547, 976228, 2876774, 765348, 943464, 91497, 44492139, 5334380, 3160978, 1598830, 44492349, 16672112, 6710641, 7693682, 648563, 4679028, 741742, 2876791, 1009017, 976250, 2893375, 943484, 4919530, 3237248, 20899392, 1369475, 2450820, 8021382, 44246593, 2799614, 9550743, 6710669, 16672142, 1107343, 24817528, 976274, 648595, 1085449, 16027886, 2221462, 1631639, 6710680, 16672153, 655544, 976285, 648608, 16029567, 4679632, 9168295, 4810153, 3728810, 681388, 1336749, 2876847, 9495986, 3892660, 320950, 16016826, 3106235, 16410044, 2745789, 1369535, 2745792, 1435073, 16803266, 3237315, 4777412, 719777, 16672200, 16278985, 4679114, 16278987, 2909644, 2145186, 648655, 2975184, 3657976, 11957127, 3272120, 44492245, 4679126, 2228683, 779739, 4279776, 878047, 16016865, 878050, 4280571, 16002695, 16803302, 1074769, 681448, 6710761, 6710762, 16008838, 889085, 16016881, 3539070, 3237368, 4843002, 9586447, 44492289, 9168387, 1074692, 2876934, 648711, 44202924, 878091, 5400077, 2811406, 124431, 44492305, 44492306, 3270164, 5039642, 752559, 714268, 16016925, 2942494, 16803359, 878112, 9266747, 4089378, 779814, 2975271, 648744, 44492329, 5296125, 1074734, 16672303, 878128, 2811622, 1074740, 2745909, 2319926, 3876934, 1104827, 9266746, 2483771, 2876988, 845373, 2942526, 3237440, 2156097, 1336899, 3663430, 2811466, 1467979, 748296, 982889, 1158561, 1893970, 44492373, 16281624, 44492375, 16016984, 5236313, 3139162, 2942556, 91742, 2926181, 4413985, 11958567, 9587601, 16672359, 3139177, 714343, 3214251, 3341245, 16606832, 19687026, 3499635, 4457759, 648821, 91768, 16672377, 878203, 1107580, 648830, 1954069, 2807625, 44492395, 4875908, 648838, 4537281, 16672392, 2156171, 4417164, 4089485, 44460060, 16030666, 878229, 16672413, 3303073, 4417186, 3237540, 2407366, 1369766, 856348, 321194, 779947, 1107628, 648818, 16672430, 4646575, 1299320, 44486568, 2162404, 747190, 878144, 16017081, 3237562, 15995167, 16017084, 5225418, 2942655, 2123457, 1173186, 44497867, 4089540, 1468101, 6241228, 5170890, 1074891, 8514, 16027938, 44492494, 2156239, 5713591, 2844369, 16672466, 44492502, 44492504, 44492505, 4581082, 3931087, 3237597, 16008846, 2811616, 6486992, 16033403, 4187876, 44492517, 23724227, 7694056, 1205884, 863961, 1511719, 1910397, 878322, 44492531, 911093, 1472945, 2844408, 780026, 20899579, 3237628, 16279293, 1173248, 2254599, 5170952, 44601644, 16017163, 714508, 3270414, 2746128, 2058001, 1894163, 2871598, 2746134, 3237657, 16017181, 4122398, 24979077, 2898907, 5344143, 747301, 15558439, 1369897, 5072682, 16033415, 1478962, 5039918, 4111325, 5334832, 2910001, 4187954, 4919603, 649013, 2811703, 16672568, 3270457, 16672570, 1075005, 976702, 583488, 3144672, 976706, 2877251, 44142902, 1833953, 2385736, 4155211, 646255, 3237710, 2057869, 976722, 1107795, 16017236, 1271637, 747350, 4810583, 5343187, 44497892, 2811738, 1107803, 5341223, 976736, 2270864, 4417379, 3139430, 2123624, 2915303, 3204973, 3696496, 15989736, 649074, 16672627, 26484, 2975605, 6383479, 1795960, 419705, 790847, 16017277, 2811774, 2744787, 3794816, 3690816, 976770, 1206147, 2221959, 2877321, 23685002, 649100, 2462018, 843235, 2975632, 3237777, 1364291, 1009557, 2910102, 4548504, 2779033, 5400474, 3292143, 3172252, 2877341, 3237791, 4351908, 3663783, 3237800, 6096294, 681900, 878509, 1107888, 2484145, 1075122, 16016491, 2811828, 11958448, 2811831, 223160, 24982307, 6055867, 16508861, 2480081, 5400518, 3237831, 44459976, 17191244, 2549706, 649163, 20525, 5302222, 4876239, 976848, 5760981, 2746326, 44492759, 648868, 649178, 3150159, 2746333, 2451423, 1075171, 16672742, 878570, 2270887, 44460013, 2796361, 6023152, 2745078, 6405118, 2156537, 16017402, 16672763, 4450302, 976896, 11958757, 2811906, 44492803, 3434500, 5826565, 5012481, 2731258, 5203978, 5203979, 16017421, 3139598, 2156559, 2320400, 24747717, 1069696, 3237914, 44492827, 3622348, 2969946, 9168927, 16011039, 18573347, 978260, 703297, 3467302, 4433585, 44460072, 9549367, 2988545, 5765328, 387119, 649264, 16410673, 1435700, 2582581, 682038, 16759817, 4142818, 430431, 714812, 223293, 4220992, 11958583, 2451522, 5007427, 1271876, 3237958, 119137, 44492872, 2811977, 44460108, 16672845, 18573390, 3336273, 2123858, 26707, 44492885, 2483897, 649304, 714841, 1730651, 92253, 16672862, 11958584, 4057184, 3729505, 2975843, 1075301, 1009767, 16672875, 2091116, 1948690, 44460142, 1009775, 44460145, 649331, 3238004, 6415644, 44492920, 16017529, 2943099, 44492924, 2877565, 1370239, 3238017, 16672898, 1370243, 16017540, 3238021, 1108102, 2091144, 2943113, 6383755, 16017548, 550594, 354446, 3238031, 4781132, 2746513, 44492946, 1370260, 3238037, 1239194, 2943133, 4581534, 4880111, 2728568, 714917, 3827879, 9550876, 44493903, 5302443, 1370286, 6470685, 682160, 3762357, 747702, 4155575, 24982530, 15993586, 1170584, 583867, 649404, 2910397, 649406, 5892287, 11957128, 3205314, 3205315, 2965196, 4324385, 2517192, 2696908, 4319434, 16672971, 714956, 649422, 1042639, 551120, 2058449, 44263634, 16017619, 1370324, 16410318, 1632470, 5630167, 714969, 44497178, 2877135, 3270877, 2888849, 1075425, 24871454, 12434470, 2198430, 16191868, 656025, 1960172, 108242, 4286702, 682224, 44493041, 4854241, 16673012, 44263670, 3238135, 4155640, 16033492, 2806143, 16673020, 44263678, 757048, 2287872, 7661825, 16673028, 5056214, 1632520, 16013229, 16017674, 7530763, 44496537, 751654, 16028505, 25163446, 846100, 2877718, 3237593, 1370392, 9595162, 44263709, 2320670, 446853, 18565383, 44502636, 44263714, 3909339, 6459782, 16000732, 3991850, 2943275, 2947246, 44263725, 2500317, 5099912, 4876594, 1894707, 2746676, 878901, 24979724, 1093118, 798513, 16738622, 16317493, 16017120, 7072066, 715075, 2746692, 15989814, 846150, 1484513, 5761352, 3608972, 387402, 1129527, 9595213, 2877774, 2473786, 2235532, 4936079, 7039318, 4876632, 2550105, 3205466, 5695835, 3238236, 16673117, 3336542, 2729701, 4155745, 3336547, 44493156, 44492518, 1108326, 332177, 20900201, 26987, 3107180, 15995282, 5047278, 747887, 44493168, 846194, 807244, 3181676, 16673146, 9550911, 990554, 16673149, 1375723, 747905, 3238276, 44503446, 1370502, 2091401, 4385163, 780684, 1177065, 44493198, 3942125, 2058640, 162387, 3238291, 3139994, 2648475, 1206684, 16673181, 16673182, 15988138, 4876704, 44507320, 3140002, 4404419, 16017828, 846245, 1272230, 1370535, 2199964, 16017834, 44487069, 3991984, 9464241, 44493234, 16279987, 2240991, 15997959, 44493241, 649660, 8087997, 2845120, 16017860, 44493253, 44246360, 4417994, 1108427, 813516, 3036, 2989507, 2157007, 16247248, 2845137, 16017874, 16017878, 16247256, 4090330, 2812381, 3238366, 748000, 752691, 616930, 1370595, 16017892, 16673254, 616935, 272594, 16017898, 4844011, 4385261, 16312814, 1107709, 1206768, 649715, 3238389, 2950577, 1174009, 2025978, 3172860, 16673279, 3238402, 846339, 2930030, 9550934, 16017927, 16017928, 649737, 3245835, 715275, 715276, 44201492, 649743, 748049, 2892093, 4909588, 1370647, 2091544, 3876612, 5007898, 44493339, 1075741, 4302597, 2157089, 3238435, 5045199, 2118065, 2812456, 3238442, 2681387, 1370670, 3238447, 3238449, 16017970, 2157331, 16673334, 2878008, 846395, 4914272, 715330, 2517571, 715332, 4123205, 2157126, 2157128, 16672524, 1239626, 977483, 1175967, 2349018, 16018004, 2812501, 223830, 4048999, 44498488, 4788666, 1370718, 4909663, 15999128, 2570518, 44601787, 965734, 14543462, 3237649, 649832, 16673385, 5597802, 879211, 2943597, 16673391, 813682, 1141363, 3205751, 2058873, 1954239, 2288252, 1567358, 16018048, 1479104, 16673410, 1141379, 44493445, 649863, 1567368, 2964588, 6099234, 3205772, 1010321, 16674467, 2222743, 2976408, 2953668, 44493466, 879259, 2386590, 44493472, 162928, 16404434, 4876963, 44486282, 23641201, 44493481, 2878123, 1796780, 4848914, 9567347, 2812599, 44498036, 1075898, 6515387, 3238588, 24767166, 3156458, 1370818, 1043143, 2910920, 2747081, 3145547, 3238605, 16673487, 5827280, 3238609, 977618, 1370835, 16009971, 4057816, 3238617, 748250, 11948785, 1829596, 3238621, 3107554, 6569514, 4882627, 3107559, 5307516, 977642, 1927916, 879342, 5340285, 3566320, 1272562, 4522014, 2878196, 3112062, 747305, 3101140, 2747130, 2976510, 3173119, 698155, 1239812, 4156165, 2747142, 4516615, 2878216, 3238669, 1141518, 2190095, 2059025, 2814937, 3243139, 16018198, 4600026, 2812700, 9114074, 1370911, 806167, 16033584, 3822043, 3238692, 650021, 2336561, 879401, 16018218, 2768007, 16673585, 1862450, 2157363, 4877108, 27447, 44487378, 781113, 16192193, 1043261, 2812735, 5067031, 10221, 9550987, 2059077, 3238727, 16022668, 2943818, 3176103, 3238735, 16017208, 3238854, 3243150, 1010518, 649017, 2816312, 3238745, 3238747, 2220297, 44488540, 4393095, 16673632, 4095120, 1633122, 44503526, 44493671, 2740743, 4582250, 650274, 16247660, 7437458, 5761905, 3173235, 3156464, 15995369, 4237774, 16018299, 2747262, 4877184, 650114, 4057987, 16011068, 15989281, 1239946, 4877197, 16673680, 5346363, 4354855, 3238803, 16673684, 5712983, 2747293, 650142, 752795, 2124708, 2059173, 16018342, 15995377, 158632, 4663111, 2976684, 3173294, 5915934, 4910003, 4910004, 720030, 1338296, 2155900, 44601951, 44493755, 650172, 4418493, 682943, 2866336, 2812866, 16018371, 4123589, 16018374, 2812871, 1076168, 24817581, 3101175, 44493773, 1502158, 802159, 650192, 879569, 3140563, 20900821, 663235, 650199, 18578596, 3246711, 44493789, 2194597, 6506237, 22553487, 4090853, 1731558, 3238887, 44601852, 5336042, 1502188, 16673773, 2091650, 15989249, 897829, 24979284, 3140603, 5658093, 6416213, 3238912, 2747394, 912387, 2157574, 4046831, 20900872, 4615177, 2946972, 2937346, 5921272, 657913, 6623747, 3140629, 3238935, 3765320, 44601860, 1371163, 5041181, 1087687, 3828767, 9551024, 617506, 3238947, 3744589, 3632167, 2812968, 4615209, 3238955, 16022706, 2030424, 18574387, 5794870, 20900919, 20900920, 748601, 1567802, 3828798, 3337280, 3107909, 16028638, 4320328, 158793, 16673867, 3992653, 5401678, 7302223, 2813009, 653419, 3206228, 44487182, 1129657, 16673880, 16808480, 2092124, 4844637, 846944, 16018529, 9549403, 2944100, 3632230, 9271165, 2129084, 1831089, 2944107, 44493932, 3730541, 650351, 1358290, 845805, 781426, 650355, 653183, 16018552, 3150356, 2354299, 3239036, 24818868, 650366, 44493951, 2813056, 44493953, 650371, 17132676, 650373, 44493959, 2978619, 2223242, 3599500, 1207440, 4877457, 1272978, 3239060, 3155822, 3379737, 22514442, 8776858, 11988123, 44493980, 44202605, 6604445, 4091041, 2813091, 785606, 1633446, 4450161, 3566762, 814251, 18574508, 16018605, 1240238, 16028189, 1273008, 16010669, 583539, 715956, 16028190, 1076406, 4615351, 1469625, 1141946, 658787, 1076412, 5045450, 44494014, 2747583, 60608, 4975809, 654539, 3239109, 1338566, 2206101, 1731787, 3435725, 1371342, 3234038, 2813136, 44494033, 650451, 748758, 16672633, 1240280, 15995428, 2145487, 879838, 2157791, 4877537, 16674019, 24793638, 4517094, 1305832, 1240297, 4222186, 16674027, 23723218, 3796206, 878197, 16196815, 5067304, 1436914, 1142004, 44494069, 16248054, 4058359, 650488, 1446442, 1142014, 64725, 1830144, 2125057, 3206403, 1043717, 16018694, 1449197, 3206408, 2845965, 16248082, 666519, 1906043, 44142597, 1076510, 5062560, 889392, 3435810, 23723227, 2813221, 723164, 2813224, 16313642, 650539, 1247001, 585006, 3595113, 658882, 4910385, 7433523, 3927349, 1152073, 2157880, 3239225, 2157882, 856377, 3140926, 1076545, 2859692, 12414277, 16018758, 44494151, 1264460, 16033676, 3108172, 1371469, 3239247, 16033997, 1207635, 5762388, 60758, 2977111, 650584, 5238107, 2813276, 879965, 3140960, 2813282, 5336419, 1506534, 1371495, 3239272, 2190697, 2251570, 2850023, 4114493, 16192061, 4062440, 5661263, 2911606, 2813306, 1043835, 3403132, 1359082, 16674174, 1533845, 1469824, 16018817, 1305986, 1437062, 4472044, 44494218, 7531917, 6621911, 650639, 16674192, 649112, 847250, 2953795, 945557, 748950, 16018839, 3173784, 650651, 2813340, 16280989, 3237268, 1371553, 847266, 5172643, 2569719, 3444541, 2823688, 4877735, 16018856, 3106716, 650666, 3144946, 2649518, 2418589, 16032909, 16011848, 16018867, 4517301, 3141048, 752884, 16018874, 16018876, 3461706, 9006528, 5362251, 650693, 44494278, 2813384, 3560012, 2584010, 1240525, 1338830, 2216525, 1076688, 4062157, 1371604, 650710, 5192953, 3108316, 16235770, 16018911, 650721, 1207779, 3108324, 2302130, 716264, 2832306, 9103271, 3108334, 1207791, 3424501, 5771859, 3665396, 742451, 585208, 16674297, 16018938, 3638646, 44503637, 752896, 16674306, 2092547, 2289157, 2109001, 3173895, 1091500, 3239436, 1371661, 44494350, 4279790, 6614547, 18574869, 6286871, 16289979, 749081, 18574874, 16674331, 4976156, 912926, 16674335, 2551329, 2327228, 16018980, 16018988, 2911789, 1076783, 15990024, 2059826, 796595, 16674356, 16674358, 3751177, 44494395, 16028577, 650814, 16281152, 2977345, 5729858, 3239491, 660065, 978504, 1637644, 1568330, 683595, 978509, 2885888, 3206737, 3236051, 1184355, 749140, 18574933, 4877911, 97551, 985472, 9268830, 2200675, 814690, 16412261, 2997521, 4910697, 2850066, 585330, 20916158, 683639, 44494465, 44494468, 16674438, 16019079, 880264, 24892012, 44494474, 3272331, 3174028, 16188948, 3239571, 1011349, 2813591, 650906, 749211, 683677, 789725, 5074592, 978595, 1601190, 6418089, 16674475, 781997, 16019118, 4583090, 683700, 2977461, 1315444, 3239610, 2223805, 1588209, 1173451, 16022007, 585416, 3239626, 585420, 6057678, 16019825, 1087710, 1391807, 16017358, 5345913, 15990596, 16019161, 5730012, 683742, 1011424, 1928929, 5336802, 650979, 2813668, 23723302, 5140198, 24980186, 44487292, 3960556, 16674542, 725629, 1254654, 9826034, 978675, 2977526, 623981, 8056568, 25161466, 6057725, 978686, 749311, 791168, 4878082, 2944771, 16033750, 16019207, 2551561, 4255500, 651022, 4583185, 651026, 3108627, 1178926, 2944790, 3272474, 749340, 1371933, 23723206, 5340464, 3665698, 6483747, 4255524, 778923, 44494630, 1175335, 894940, 16019242, 2322219, 813021, 2977584, 16674609, 25161522, 651059, 4615988, 5730101, 774984, 978744, 16019257, 3206970, 651068, 3239741, 1326389, 5730113, 5140290, 720182, 1260934, 1371982, 2813780, 3117710, 15993652, 2649943, 2566116, 44494682, 44494683, 3207004, 3239775, 725648, 749413, 3235059, 2977640, 1077097, 9550520, 44494702, 3132, 978803, 4648820, 1372021, 16674681, 651132, 2551679, 28545, 3239810, 1337323, 6512165, 4100758, 651142, 2604353, 2140140, 389002, 4133527, 1736002, 4550543, 3239824, 16019345, 4761, 9170840, 5009305, 2813853, 879311, 97605, 2262864, 1732513, 5599139, 3534758, 651176, 5750116, 651178, 2158508, 683949, 2486190, 891612, 2813873, 2944947, 651189, 16019382, 1490249, 651193, 1208250, 954600, 3469248, 1077185, 16674754, 692729, 5339928, 2813894, 4399298, 2322379, 16674764, 44503784, 1306574, 1372113, 25161682, 716758, 3239896, 4255707, 44492794, 356320, 16019427, 3239909, 25161703, 2893820, 1077226, 4775, 3239918, 1208835, 44494833, 5074931, 3155966, 2912246, 5067433, 3338232, 16019451, 659997, 2560682, 389118, 16019456, 25161729, 1175554, 44494851, 2813956, 2355205, 1732614, 2289673, 698187, 1490263, 5338597, 16017410, 16019472, 1927171, 834905, 3567640, 2486297, 4461231, 16192176, 3174434, 2997595, 5337126, 16019495, 24790340, 389164, 651309, 3239982, 507229, 44494896, 16674865, 5730357, 2857535, 3239994, 782395, 2879549, 699601, 1863743, 24244288, 16674881, 3240003, 3240005, 20967494, 763916, 847946, 8056910, 16740431, 16019536, 16674897, 520274, 2846803, 18573326, 3240022, 2945112, 2945113, 2942991, 6405477, 3429051, 2049, 4878437, 2886997, 5730407, 749672, 3502186, 3338350, 16677660, 2879600, 6877298, 2977909, 2814070, 6484087, 2388088, 6615163, 4302869, 16019584, 1250725, 3152947, 1929349, 25161862, 2814087, 4550792, 5140618, 2814091, 1437837, 6418575, 2027665, 749714, 23723374, 3371158, 16674967, 16019608, 16674970, 2945179, 16019614, 4518047, 3764386, 2846883, 2879653, 7205030, 880807, 1110184, 5009577, 25161899, 684206, 3113384, 2224305, 848050, 5894323, 2140190, 1142967, 2814136, 2453689, 3240122, 1275933, 2814142, 2786616, 2860885, 4124866, 3207363, 3240134, 684231, 1110216, 15993218, 44491790, 5131455, 2035919, 1790669, 2814162, 44247075, 706367, 6615256, 3240153, 16281818, 1069775, 1831132, 5009630, 25161952, 651490, 2571643, 2943014, 3141862, 44602065, 6615272, 16675049, 749802, 4157675, 4616428, 28909, 1143022, 5389693, 651504, 291057, 2846962, 2953939, 44202642, 5337335, 16675064, 1077497, 25161979, 291072, 3207425, 16007403, 3240197, 3371270, 16019722, 3174667, 3240204, 6615310, 3207439, 1536274, 1536275, 2879765, 2388246, 660185, 3240217, 697202, 2802986, 20902174, 25162015, 749856, 4550945, 44500522, 684325, 2584870, 2912551, 25162025, 4583722, 3240235, 2999390, 6713647, 651568, 2080136, 782642, 225587, 2814261, 5927222, 25162040, 18575674, 13267259, 7205180, 16249150, 2978111, 3240257, 3993922, 3371331, 16019780, 2304054, 2921185, 2126152, 5173578, 3483703, 4518220, 1339725, 25162065, 3076434, 6713684, 6471054, 2093398, 44495191, 2355546, 3174747, 2847071, 4157793, 4220987, 782694, 3240296, 2879849, 684394, 16019819, 44495214, 848239, 2617712, 1241457, 24816476, 44495220, 3240310, 24793833, 44495226, 16675196, 5347521, 2945407, 1077633, 1082782, 2945411, 44495236, 651653, 44500789, 6615431, 16019851, 16675212, 25162127, 6287760, 3835199, 6027775, 2795587, 586132, 4878741, 3358105, 16019866, 5009820, 1457562, 25162143, 341401, 4190625, 5075362, 6222244, 44460102, 2584998, 25162151, 44495272, 44460104, 6222258, 1077683, 5173684, 586165, 16413111, 16675256, 1168116, 6615482, 2159035, 750012, 4125117, 2290112, 1470913, 717250, 25162179, 2912708, 1372613, 5337542, 1488243, 16675275, 684493, 6603398, 6418895, 44495312, 44503800, 3240402, 717267, 3305942, 15988808, 16675288, 9551268, 2593530, 5435871, 5206498, 873211, 25162212, 25162213, 5337574, 16282087, 979433, 6713834, 1602027, 2912748, 4092397, 651758, 11948797, 2167819, 16675319, 16675321, 1241595, 2814460, 5793877, 734211, 1397504, 7926275, 44496165, 750087, 4616712, 2425463, 7205389, 1434717, 1998253, 3207696, 5337618, 750100, 7172630, 1241624, 7926297, 717341, 2978334, 1379070, 6713892, 16012038, 16675366, 44502713, 4133639, 3764785, 2814514, 3240500, 16020022, 2322999, 717368, 1471035, 5337660, 18575935, 258624, 3961409, 4289090, 24761099, 1536582, 2388554, 4085074, 20912482, 782926, 346754, 853676, 5337682, 5337683, 5337685, 1012310, 3797591, 16675417, 6732860, 455260, 1503837, 1176160, 2355810, 4649571, 6713958, 660241, 4452968, 1471081, 2978410, 1471083, 9584061, 25162352, 25162354, 2872083, 3240567, 3207800, 24817638, 3469946, 16380541, 5016742, 4092545, 16675458, 3240579, 3240580, 17756805, 16020104, 3240585, 2355850, 4256396, 8057487, 4846224, 1077906, 18562499, 977006, 5009759, 16671262, 6484635, 3371676, 17756830, 914081, 1045154, 11948827, 2224804, 2653638, 2847398, 16675495, 2822940, 1372843, 17756845, 5337775, 3240626, 9584373, 3404470, 16315064, 1878132, 258747, 25162428, 651965, 1077951, 25162432, 2028226, 25162437, 1176262, 5337799, 4561526, 4223690, 2467959, 1633309, 5763790, 1321147, 5040248, 2738624, 2355925, 16020182, 7334009, 725796, 5763802, 44498383, 664386, 4879069, 24793893, 1012448, 1176289, 1014639, 2421476, 1448565, 4846310, 24867560, 1897194, 16020204, 3240685, 2202880, 387197, 24867569, 16675570, 42627827, 44504902, 3240693, 42627831, 44495608, 3928825, 4223738, 44495611, 11948842, 25162498, 3461931, 6616502, 750344, 1463084, 5403402, 717579, 5337871, 42627857, 2877571, 1987374, 16020246, 44495639, 2880280, 881434, 16675611, 23786269, 7533343, 1241888, 5665570, 3830563, 3207972, 3830565, 5731110, 881447, 1733419, 1504045, 5389789, 1504048, 2910344, 16282419, 44495668, 44495670, 75913, 15998040, 42627897, 947002, 23786299, 24867646, 4608821, 2811802, 2997728, 5073035, 1045317, 24867654, 16019295, 24867657, 42627915, 5337933, 4518734, 16675663, 44495696, 2159444, 16675669, 1577785, 20968280, 5403481, 324442, 15987547, 684892, 17757021, 1080805, 3240800, 17757025, 2847586, 7533411, 24687945, 256308, 1110888, 42627946, 654823, 1078124, 914285, 20968302, 16020335, 5665649, 5764333, 717684, 6517621, 3240823, 15987576, 684921, 5337979, 4879229, 42627967, 878253, 3208066, 4191107, 3208068, 16020357, 2747359, 17757063, 3175304, 44495753, 1307536, 3109777, 42627986, 2937667, 2047470, 684950, 23641007, 6615963, 2945948, 24979135, 4060702, 2782113, 5389281, 5338019, 25162660, 24761158, 2880422, 3503015, 2164985, 3131438, 2257838, 3994543, 3240881, 24867763, 2741065, 750521, 1438650, 23786427, 2814910, 717762, 775689, 652230, 44503584, 881610, 23786443, 652236, 2814925, 15987664, 1045457, 3838798, 652246, 2880472, 17757145, 914394, 4199247, 3208156, 409082, 15987679, 24867808, 3896289, 17757154, 16020454, 652269, 2192366, 17757167, 4521540, 3470321, 5309336, 2511699, 16675828, 1375742, 16675830, 226295, 1438713, 16023039, 9106429, 3240959, 4649984, 1455101, 4649989, 42628103, 42628107, 4748301, 685073, 867843, 24867860, 44495894, 693081, 5305368, 2113028, 44495898, 25162779, 15987740, 16001321, 5338142, 11957279, 3172528, 16249891, 24867876, 17757223, 7599144, 168796, 16675882, 2946091, 6485036, 783405, 816175, 586800, 2880561, 3241012, 16673458, 1471545, 4148376, 4846651, 42628156, 24867901, 2536777, 291903, 3115076, 1184608, 750660, 20902982, 24793953, 11662408, 2880586, 4563006, 11957324, 2263995, 3208913, 3208271, 2808469, 1008368, 2946132, 5895253, 2815063, 2389080, 25162841, 4355162, 24867931, 7500892, 1340511, 947296, 20935777, 619619, 1471588, 816229, 16020583, 3863656, 16675945, 3208298, 16249963, 2847852, 20935790, 5338223, 2849933, 5338225, 3241074, 652403, 5338228, 3241077, 16675958, 685176, 5864980, 42628219, 1923564, 841163, 1209471, 16020608, 24867972, 2107585, 16020616, 1025327, 20968586, 2880652, 3241101, 15987854, 5403792, 652433, 5108882, 16020628, 2946197, 24867990, 3199212, 578415, 3241116, 9172125, 2807237, 16677826, 25162914, 1307813, 25162918, 42628263, 2815145, 16676010, 7153863, 3241132, 1635502, 1471663, 4879538, 3142835, 24868020, 16676021, 24868022, 1242295, 44496056, 2773876, 2847930, 25162939, 44142662, 1537213, 2866720, 12645572, 652485, 5338311, 15987912, 20903114, 3175628, 44496077, 936094, 652495, 2185438, 24792562, 16676050, 5731541, 1336539, 3241175, 2323673, 1444561, 878799, 16676060, 15987933, 3208415, 3241184, 5764323, 3175653, 4322538, 2946283, 3335490, 24868077, 25162993, 24868083, 1275127, 2127096, 6223097, 11957498, 42628348, 2553085, 718078, 2415668, 16020736, 42628353, 25163010, 4879619, 5019365, 42628358, 1471753, 2152706, 944343, 24868108, 24868109, 44496144, 3241234, 947476, 619798, 18281751, 4125976, 1733913, 2879673, 2784815, 2946332, 714970, 4879647, 3110176, 16012241, 980260, 20968741, 947494, 4193841, 24868138, 2880812, 3243570, 3729629, 2848048, 4879665, 16676146, 2773897, 24868152, 5291572, 3601722, 652603, 4453692, 2553149, 62783, 652608, 1321184, 16020802, 742283, 652612, 2389317, 11957574, 3274057, 16020811, 44496204, 42628430, 2937741, 4126033, 15988051, 11957591, 44496216, 2094426, 11948943, 16676188, 4849252, 5342082, 844444, 1439075, 44496228, 2454885, 3798374, 1144167, 3241320, 16676201, 4255992, 25163116, 3765613, 3208558, 23723581, 3601776, 5338481, 16676212, 1308021, 6485366, 652664, 3143033, 3411487, 44496253, 6485374, 24868223, 24868224, 3634562, 44496259, 5436804, 652677, 3798406, 7732801, 20903304, 2946441, 16020874, 3380119, 4879756, 4050070, 62863, 3143057, 16676242, 2653763, 44501651, 718230, 1362140, 3765656, 11957657, 24819320, 2094492, 24671646, 3210821, 25163169, 44503615, 44496291, 6323782, 1537447, 4650409, 16676266, 882091, 3601836, 1078701, 11957681, 5768545, 16676275, 685494, 3732922, 16195556, 914878, 2815425, 4650434, 15997591, 3205366, 24868294, 11948961, 3241416, 2258378, 2192844, 1308110, 1045967, 947664, 3765716, 4847061, 6387158, 2153804, 16676313, 1088705, 1340892, 15993698, 3241438, 1168293, 4027872, 3178064, 16034070, 42628579, 914917, 751078, 24671719, 2389481, 15988203, 4060652, 16676334, 44496368, 980465, 15988210, 5338611, 325108, 2724466, 16020982, 4584952, 3798521, 1485055, 3241468, 44496381, 544872, 16001280, 4879874, 2184107, 16020997, 2815494, 2815495, 3438088, 2225675, 16021004, 2731525, 3218141, 7665170, 2271648, 2946580, 6050734, 1930774, 6623256, 44201497, 24761263, 16021020, 3241663, 3241502, 3143200, 2848289, 2913826, 2979363, 6146862, 5338663, 2094632, 3896874, 16676395, 4322860, 3232690, 4852482, 1734191, 3238152, 44263689, 587320, 660404, 44201531, 16676412, 783933, 20936254, 44201536, 6420033, 2815554, 25163332, 882248, 44201545, 44201546, 3241547, 698763, 16033599, 2815568, 20927416, 652882, 2389587, 6485588, 2889277, 44201561, 1078874, 3205391, 2258525, 16676450, 2844494, 882278, 2389608, 652905, 16021099, 44496492, 16021102, 5338736, 6420082, 16807540, 3143286, 2815607, 3565699, 44201593, 5731962, 15988347, 16268906, 2258558, 1111681, 652930, 3440235, 2487941, 718471, 2356872, 587401, 5338763, 25163404, 1209997, 4519566, 63120, 2204545, 5731987, 44201620, 3962517, 652951, 2727573, 5174937, 44201626, 654959, 652956, 849565, 4847262, 9467553, 16021154, 3241636, 1504933, 44496550, 2356903, 44201641, 971026, 2379675, 16673479, 652975, 16807601, 4552370, 7763635, 1341108, 44496565, 20969142, 1311459, 25163448, 5076667, 4323004, 751293, 6484057, 95935, 16021185, 652994, 15988419, 6256324, 751301, 4224710, 4880073, 4880075, 3110604, 44496589, 4206045, 3798735, 16021201, 16021202, 849622, 12283192, 1452324, 44488996, 4428751, 980701, 7423971, 882402, 2981499, 15988452, 2815717, 751334, 2193127, 1628214, 15988457, 2881258, 44201707, 44201708, 5338863, 3900749, 1570545, 2821585, 3239628, 882421, 25163511, 2888660, 2848506, 653051, 161532, 4417834, 653054, 2946818, 1201110, 16514689, 2337068, 16316170, 24794071, 20903692, 6616845, 2815759, 44201744, 2684690, 1079059, 2914068, 849685, 15988504, 8189723, 25163550, 20903711, 1799968, 1210145, 6616867, 16191595, 718633, 2815787, 653102, 4880176, 16021297, 5338930, 1272115, 16021300, 44502756, 1079094, 849719, 6485816, 44263732, 4912954, 3232735, 2488127, 5338944, 2848577, 44496707, 16283461, 2806312, 720524, 15988555, 2225997, 2127695, 3995473, 5338962, 578531, 2979668, 1485113, 44602050, 25163609, 661151, 6092637, 16021342, 1111903, 6518625, 2848611, 6485860, 24792584, 25163624, 1091900, 16192487, 15999167, 2324338, 2946931, 16676724, 44496758, 316393, 6030603, 44500576, 199604, 3995516, 25163645, 1275774, 1505151, 653184, 1091904, 5339010, 16283524, 5044102, 15988615, 16021385, 2914186, 786071, 1374093, 817040, 44201873, 2586514, 751507, 721165, 662244, 1865622, 4192151, 8026008, 25163673, 44496794, 15988635, 1013660, 256325, 4224929, 44263750, 2848678, 980903, 16676777, 1990150, 76103, 9467820, 3773426, 4847534, 1439665, 292786, 44487667, 653240, 5339065, 686010, 5044156, 4028349, 2947006, 5196982, 2821848, 1996737, 16021442, 6604064, 6603449, 4782030, 653264, 2848721, 2258174, 2472907, 2848726, 161751, 2291672, 1308633, 5168199, 44201947, 3176412, 5339105, 1996772, 16023206, 227303, 2979816, 4683753, 2193386, 44201963, 4093932, 9566192, 9566193, 5014765, 5339124, 2815990, 5389993, 2160633, 4880380, 653309, 3241982, 4855756, 2881539, 8661334, 3241990, 15988743, 1368209, 1996809, 653322, 15988887, 3340300, 5770919, 2220858, 3110929, 3396611, 2947093, 16545818, 671407, 2193437, 751646, 5346309, 5339168, 1079331, 3700772, 849957, 2455590, 2817713, 981032, 6486061, 16676910, 5339183, 5339184, 1472561, 44496948, 911710, 1472567, 3733560, 3242041, 16001375, 4126780, 15988797, 16021566, 915519, 751680, 16010655, 5339202, 988171, 672070, 44496966, 2127943, 44202056, 5346316, 16250954, 15988813, 981070, 2806355, 292946, 878947, 1925779, 2894736, 15988822, 44496985, 2291802, 3767994, 948318, 2914400, 3242082, 15988835, 3238409, 2324581, 2881638, 2979943, 2979944, 44497001, 1567079, 25163884, 3242093, 3242094, 662047, 4651124, 3242101, 1243254, 850039, 4918750, 2200596, 16021627, 25163900, 3340413, 3194560, 1046660, 519314, 16676999, 44497032, 11958412, 5139159, 649581, 16021648, 2979988, 44263790, 44497047, 290236, 2274943, 44497052, 3242142, 948383, 9566368, 1484651, 3216836, 2914467, 5712003, 16677029, 5339303, 44497064, 44202153, 653482, 704199, 4847790, 4880560, 1169629, 15988915, 784566, 882871, 948408, 823741, 2095290, 9566395, 5339324, 4290749, 16021694, 1182983, 11958469, 7207110, 3242183, 2816200, 11073737, 1834128, 2947276, 11958477, 15988944, 3242198, 600441, 1620267, 15988954, 15988955, 3602652, 1472733, 2397221, 1439968, 751841, 747899, 2906842, 3242213, 16677094, 30951, 4878382, 16021742, 16808175, 44497136, 588017, 655059, 44202228, 1360579, 1112311, 23723585, 16028714, 555263, 44202241, 44497155, 15988996, 11958533, 2357511, 44497160, 16021769, 7207178, 11958541, 3242255, 4684048, 11958545, 16677140, 3242261, 3964633, 11958553, 2914586, 44504111, 5011742, 4830374, 719136, 2881825, 3239314, 16677155, 2226468, 5958022, 2741297, 15990492, 665991, 44202284, 3537198, 4099119, 96671, 686387, 15989044, 1374517, 6224182, 3209527, 3707602, 5339450, 1129737, 24979850, 44497214, 16677184, 4880705, 2429889, 44497219, 883012, 3227361, 3406152, 4127049, 5339466, 24794167, 2193740, 44497229, 5306702, 7502161, 5732690, 44202325, 850262, 15989080, 850265, 11958618, 15989087, 6486369, 16677218, 3298363, 719205, 15989096, 6015786, 6093163, 24410476, 44202350, 4847983, 3119291, 780691, 24982995, 15995966, 1276278, 4422008, 274909, 5241211, 44202364, 1014141, 15989118, 1112447, 2816384, 2947457, 2881922, 16021891, 817540, 5339525, 11958663, 24868209, 1428234, 16021899, 2849164, 11401613, 2063272, 949998, 719254, 16195249, 2914714, 5568923, 3602846, 2731044, 1210784, 3111329, 4848034, 6027683, 16677284, 2921542, 4848039, 17037736, 752042, 1079723, 752045, 850351, 16020301, 16021937, 3718899, 15989173, 4553142, 686519, 584792, 44202426, 2812319, 3373501, 2178805, 16677313, 1538498, 4412491, 15989188, 15990458, 5524990, 5765585, 686268, 2405889, 1210837, 1538518, 44202455, 4258266, 5339611, 16677341, 1767902, 2816479, 16021985, 3144163, 5339620, 16677349, 3701222, 3209704, 7207402, 4225516, 955474, 16275398, 3144175, 44506241, 3930609, 693331, 293365, 31222, 3340791, 31225, 5439231, 293372, 44202493, 4880894, 24672767, 3930624, 16677377, 44497412, 11958789, 11958790, 20969991, 1767944, 9566729, 16022028, 868098, 2816527, 5006054, 948754, 16677395, 3340822, 16677399, 18577944, 2816537, 16677402, 1178139, 4422173, 1145374, 2785029, 784928, 1178145, 44500661, 1528923, 6471430, 5339686, 5995047, 31272, 44488347, 653868, 44202542, 24794205, 16022065, 2816562, 44202549, 4356662, 4651575, 44202557, 20937278, 948799, 948801, 883266, 24979894, 2980422, 850503, 2390600, 752201, 11958858, 31307, 1112652, 2882127, 916049, 11958866, 16251475, 59833, 1505880, 24761444, 16022109, 1791077, 3930720, 15989345, 44497506, 24794214, 6224486, 4913767, 785001, 15989354, 4913771, 2226796, 16677485, 1210990, 23723795, 3242612, 44202613, 3111543, 16677498, 16022139, 1440380, 16677501, 1015573, 2947712, 3205568, 3766914, 653955, 3701383, 6355592, 3603081, 7436939, 3242636, 64142, 1604239, 8813201, 3242642, 4586134, 16023321, 16677528, 44497562, 2980507, 2882205, 7094392, 22549616, 1261339, 1505957, 948902, 4324010, 16022187, 2521773, 96942, 2883357, 44504179, 1768116, 1473205, 571521, 22510264, 3472057, 1342138, 892093, 4422334, 2905205, 44202690, 44202691, 24794230, 3766982, 16011198, 3092218, 3111626, 22510283, 4094668, 44825294, 3242703, 44825297, 44825298, 2998051, 5733077, 3439321, 2919820, 44497627, 686812, 16677599, 5733089, 44202722, 686819, 4782820, 2882278, 2128616, 44202729, 2128618, 44202731, 16808685, 15996029, 681819, 44202740, 981750, 2882295, 44202744, 44602081, 44202748, 7207677, 16546559, 44497665, 4144939, 16677636, 16329174, 5339910, 3036289, 5339912, 3156439, 16349964, 22510349, 719630, 9861903, 22518986, 3373841, 6493315, 5110548, 3243822, 2882326, 5012247, 3238008, 5143321, 5307162, 654107, 1243932, 654109, 44202782, 2813343, 2489123, 6322980, 8485669, 24818893, 5389050, 2456362, 15989548, 4079410, 3734318, 850735, 2947888, 20904753, 16022322, 9207603, 3272258, 649694, 6617910, 3242807, 5405496, 588601, 1047354, 44202811, 726154, 4586303, 8688604, 2521922, 4881219, 1243972, 2176764, 3242825, 5339978, 2913277, 1047374, 4225871, 15989586, 15989587, 44501700, 1473367, 1112920, 5438297, 1273309, 6323035, 15989597, 15989598, 44202847, 2915170, 5308219, 24979942, 654183, 4422506, 16022380, 3462290, 44202862, 1145711, 2849650, 883571, 5307256, 1833850, 5341043, 4881276, 44493290, 16023360, 4782979, 2816900, 16000293, 2947974, 2882439, 719753, 2980747, 2883394, 1604494, 3865487, 11949208, 16677779, 4127637, 16196697, 2858723, 2096964, 2882459, 3141123, 3242801, 5733278, 5302850, 3242913, 1866658, 1178532, 16001521, 752552, 2128809, 4062122, 261036, 4881325, 2325422, 3242927, 3604296, 15989682, 3242931, 16019935, 719799, 1047480, 3242937, 44504223, 704858, 4094910, 1075701, 12004964, 3144642, 20904899, 5340100, 2456517, 664462, 3242951, 2980811, 3183778, 44202958, 2816975, 1047449, 44487843, 850901, 1375190, 5340122, 16677851, 2718685, 3800031, 16677856, 3111905, 3111907, 2948068, 3105858, 5340135, 44202984, 600572, 5766796, 16022507, 16022508, 2259949, 44202991, 15989744, 22576113, 850930, 3374068, 2948085, 3696592, 6618104, 2424660, 654330, 15989757, 654334, 16677888, 5307393, 4160515, 23723013, 6487046, 2882568, 2768727, 687118, 2948111, 6618128, 1080337, 5733394, 719891, 3243028, 16193131, 16022550, 5341017, 2817048, 16022554, 5078043, 3243037, 3303941, 332976, 16022562, 4684835, 2954417, 16677928, 2292777, 3205639, 3076954, 3210287, 3243056, 44497969, 16012467, 2391902, 3734582, 2271753, 16022584, 5133492, 1336602, 16809019, 2194492, 5307453, 16534871, 3151029, 2358337, 785474, 16677955, 2325572, 2282678, 3246080, 818247, 24980300, 2063433, 24761527, 44497996, 654413, 1506383, 1113168, 734299, 4456291, 1440852, 949333, 2980952, 4914266, 621659, 16012474, 2801509, 2096224, 15989857, 4095074, 1004731, 1081279, 4062311, 64616, 16022634, 22510699, 5995629, 16022638, 16678000, 8551539, 16022644, 2819892, 16285086, 18578551, 16192340, 16678011, 16022652, 4226173, 6618238, 752768, 4881537, 720002, 5766275, 326788, 10774, 2887433, 3790017, 44498056, 44498057, 6225036, 2882701, 1571982, 4231610, 654480, 16673304, 2882706, 15996595, 3243157, 1632793, 3243162, 3898523, 654494, 2118853, 8518817, 6498843, 2227364, 15989925, 24819907, 4390056, 1244329, 2913777, 3243179, 1080494, 2194607, 4193457, 23723186, 1342643, 16191251, 22583091, 2105853, 44498108, 2849981, 9665726, 4848831, 2882752, 4848833, 2515027, 5766342, 44498120, 71987, 3243210, 2456779, 1152206, 18578642, 16022739, 7401518, 31957, 654550, 1735895, 2096345, 16022746, 687323, 12909789, 44495861, 2882788, 3243237, 1899750, 687335, 2292968, 24761768, 969130, 6619005, 2489585, 3177714, 5733619, 3210484, 15990008, 720121, 1146106, 4062459, 1473788, 5155370, 2292990, 15990016, 16019946, 4291843, 3770920, 5307656, 15990025, 2817290, 16022795, 16022796, 6470376, 23723279, 3243281, 5111058, 5078292, 2817301, 5307670, 15996121, 4685081, 1244442, 3734811, 2817318, 654631, 44504284, 64810, 4751239, 654637, 785710, 654640, 654641, 16022835, 2325814, 2194745, 16022846, 2620735, 2807008, 654658, 3636547, 16022853, 16675587, 5012809, 5340491, 1076719, 752973, 3161997, 3505488, 949586, 5307735, 5340505, 4046735, 3243358, 16012517, 589154, 2391396, 654694, 4276113, 3708135, 3768210, 2850158, 16022904, 327035, 720252, 2882942, 5340544, 44498307, 5111172, 825321, 1126387, 3669383, 5307784, 20878852, 44825997, 5864847, 6487442, 4128148, 4881814, 6602649, 759857, 851353, 16022939, 5176732, 16219550, 3222085, 687520, 4887792, 655259, 654757, 660721, 5340584, 5340585, 651580, 5340587, 1047981, 5307822, 3321380, 16022964, 23723446, 16022967, 16219577, 16022972, 2878026, 3527925, 23723457, 2424258, 2522563, 16022980, 4586949, 3145158, 3309473, 16022986, 44499833, 16022988, 1605069, 1473998, 5340623, 44498384, 3833298, 4454833, 687573, 44498390, 1474008, 2981337, 23723485, 5307870, 3243941, 9108961, 1244642, 5340643, 4849124, 6487525, 4652518, 5340647, 16023018, 1212327, 2817516, 4849137, 4128243, 4789502, 7454633, 3210744, 649812, 44498426, 16667903, 23723518, 44498431, 1375745, 16187307, 4783620, 15990277, 2522630, 44498439, 23723528, 23723948, 2806106, 2339366, 3767821, 44498446, 3243536, 16285203, 7372308, 2620950, 2268443, 9207321, 6713707, 488165, 1486676, 2434292, 15990309, 785958, 3243559, 3374632, 5340713, 4068675, 2948652, 2424366, 16023087, 16023089, 23723570, 2063923, 2883124, 654902, 16192777, 4226616, 556601, 5307963, 4226620, 4881981, 5143572, 2883135, 23723584, 917057, 654914, 3233035, 687684, 720453, 16023110, 4849223, 1185036, 4881995, 4876898, 851534, 1965647, 2096720, 654931, 65108, 23723605, 3145657, 5144152, 16023129, 2808984, 1004815, 2257094, 44498526, 589408, 4210657, 3126983, 654949, 16808137, 4882023, 4838057, 2817643, 5799533, 1080943, 2195056, 5308018, 18579059, 15990389, 43625, 2870750, 720506, 16191266, 6485809, 1113726, 742677, 3440256, 2883201, 7536259, 3243652, 16023174, 2555527, 753288, 6498924, 3245479, 16023180, 2244546, 23723662, 16329325, 11370128, 851601, 4968624, 3122802, 16292742, 15990423, 3243673, 15995017, 3243676, 229021, 3669662, 655007, 3243680, 5766817, 4161187, 23723684, 1179302, 3243687, 23723688, 7398859, 2948780, 15990445, 305505, 5767112, 10867, 4849332, 894282, 2981559, 5340856, 23723705, 4882106, 3548344, 16023229, 2104779, 786111, 5308098, 786379, 3145414, 655308, 5340875, 4456140, 663837, 18579405, 23844090, 24746820, 3527972, 15990735, 2129628, 1175792, 1611045, 3243745, 3243746, 3243748, 2747004, 753388, 1336625, 5308142, 917231, 2562173, 818931, 5177076, 5439221, 982775, 753404, 1015549, 1179391, 753408, 2255488, 44498693, 1179399, 4849416, 1113868, 3112717, 15990543, 4226835, 15990548, 16190180, 1212182, 2326296, 655129, 5210074, 649861, 23723808, 3151152, 2096931, 2883364, 5308197, 1933094, 3243815, 651617, 23723817, 2031402, 2796167, 4456236, 720686, 950237, 44498736, 649864, 327475, 5340981, 5761346, 5340984, 3145529, 4226874, 1015611, 786238, 20873023, 15990592, 1113921, 1187143, 846475, 2916164, 16028982, 4158050, 6618951, 3243848, 748172, 3331383, 23723853, 1965904, 655185, 6487890, 6618963, 786260, 24981041, 44498775, 5308249, 23986010, 2260830, 44498783, 44498784, 4390753, 1474403, 3506020, 687973, 15990630, 5341031, 2490216, 3276649, 3211117, 3121074, 1070397, 23986035, 163701, 5832567, 2785144, 16034452, 5341050, 15993780, 5341052, 16187261, 2058901, 1113984, 3243905, 917378, 44498923, 884612, 16297230, 786311, 917385, 4652939, 917388, 1638285, 18120592, 4816786, 16023443, 5308308, 23723926, 2981783, 1480004, 16023451, 1015709, 4882334, 1021253, 16187297, 4826065, 982947, 6619045, 1474470, 1114023, 16019226, 23723947, 3735468, 3997613, 5308337, 4423602, 11957616, 851892, 6029237, 16023478, 4128695, 6619064, 15990319, 1015740, 4358077, 15990719, 6619074, 851909, 4418209, 5341128, 2340249, 5144523, 3958618, 655309, 2774349, 1081297, 2370211, 3735508, 16023509, 23724025, 5046232, 2818010, 7247183, 1900509, 1277918, 2818015, 5898209, 4161506, 5341155, 655333, 753638, 16187368, 2818025, 1048554, 1867755, 786412, 2905426, 5341166, 655343, 2883568, 15990771, 4456437, 3145718, 879273, 16023544, 6094841, 2818042, 4358139, 3342335
